# Supplementary material for: Differential expression of the MYC‐Notch axis drives divergent responses to the front‐line therapy in central and peripheral extensive‐stage small‐cell lung cancer
Source: MedComm (2020). 2025 Feb 18;6(3):e70112. doi: 10.1002/mco2.70112 (PMC11836348; doi:10.1002/mco2.70112)
Supplement: Supplementary file 2 — Supporting Information [file MCO2-6-e70112-s001.csv]

	p_val	avg_log2FC	pct.1	pct.2	p_val_adj	cluster	gene
CYP4B1	0	31.25739855	0.75	0.003	0	AE1	CYP4B1
C4BPA	0	14.85833136	0.833	0.004	0	AE1	C4BPA
SCEL	0	9.473188556	0.583	0.001	0	AE1	SCEL
GKN2	0	7.961677205	0.25	0	0	AE1	GKN2
AC008268-1	0	1.523831033	0.417	0	0	AE1	AC008268-1
GGTLC1	0	1.142836794	0.5	0.002	0	AE1	GGTLC1
CTSE	0	0.903936704	0.417	0.001	0	AE1	CTSE
RS1	0	0.64873439	0.333	0.001	0	AE1	RS1
CLDN18	5.52E-194	11.00959833	0.917	0.011	1.16E-189	AE1	CLDN18
CLIC5	4.93E-172	4.91355606	0.583	0.005	1.04E-167	AE1	CLIC5
AQP4	6.79E-170	8.194178765	0.583	0.005	1.43E-165	AE1	AQP4
AGER	6.01E-148	23.08071522	1	0.018	1.26E-143	AE1	AGER
ANKRD29	2.25E-113	3.280166194	0.5	0.006	4.74E-109	AE1	ANKRD29
CAV2	2.58E-103	12.82934964	0.75	0.014	5.41E-99	AE1	CAV2
CH17-360D5-2	6.03E-91	0.361246238	0.167	0.001	1.27E-86	AE1	CH17-360D5-2
COL4A3	1.25E-86	6.570577039	0.333	0.003	2.63E-82	AE1	COL4A3
EGOT	1.84E-68	0.359544142	0.167	0.001	3.88E-64	AE1	EGOT
CST6	4.57E-49	0.76728206	0.833	0.036	9.60E-45	AE1	CST6
NDNF	4.43E-44	0.931934341	0.333	0.007	9.31E-40	AE1	NDNF
P3H2	9.52E-41	0.504241259	0.25	0.004	2.00E-36	AE1	P3H2
GALNT5	2.27E-39	1.501002143	0.25	0.004	4.78E-35	AE1	GALNT5
RBP2	8.98E-39	0.354843016	0.167	0.002	1.89E-34	AE1	RBP2
ADGRG6	5.29E-38	0.310704961	0.167	0.002	1.11E-33	AE1	ADGRG6
TMEM139	5.93E-37	0.941301433	0.333	0.008	1.25E-32	AE1	TMEM139
LAMB2	9.66E-36	2.789299056	0.5	0.018	2.03E-31	AE1	LAMB2
IL18	3.39E-34	2.452401638	0.333	0.008	7.12E-30	AE1	IL18
ABCA8	6.14E-32	0.35493131	0.167	0.002	1.29E-27	AE1	ABCA8
ITLN2	5.83E-31	1.68000343	0.25	0.005	1.23E-26	AE1	ITLN2
ERP27	4.26E-30	0.735479392	0.167	0.002	8.95E-26	AE1	ERP27
TMPRSS2	9.82E-30	1.678397346	0.25	0.006	2.06E-25	AE1	TMPRSS2
SEMA3E	1.37E-29	0.355673935	0.167	0.002	2.88E-25	AE1	SEMA3E
C1ORF116	3.89E-29	2.285794929	0.5	0.023	8.18E-25	AE1	C1ORF116
SLC39A8	2.59E-27	2.566986912	0.75	0.056	5.45E-23	AE1	SLC39A8
MYH15	1.02E-25	0.845601041	0.25	0.006	2.13E-21	AE1	MYH15
HYAL1	3.64E-25	0.332330755	0.167	0.003	7.64E-21	AE1	HYAL1
COL4A4	1.85E-24	1.395019395	0.333	0.012	3.88E-20	AE1	COL4A4
EHD2	1.66E-23	0.443650976	0.25	0.007	3.49E-19	AE1	EHD2
C1ORF167	1.68E-23	0.734636453	0.167	0.003	3.54E-19	AE1	C1ORF167
MYRF	3.65E-22	0.842012669	0.25	0.008	7.67E-18	AE1	MYRF
VEPH1	1.55E-21	0.73413603	0.167	0.003	3.26E-17	AE1	VEPH1
ATP13A4	1.60E-21	0.839732665	0.25	0.008	3.36E-17	AE1	ATP13A4
CCDC68	8.57E-21	0.315995214	0.167	0.004	1.80E-16	AE1	CCDC68
HOPX	2.89E-20	5.307767218	1	0.143	6.07E-16	AE1	HOPX
FILIP1	1.67E-19	1.281270809	0.333	0.015	3.52E-15	AE1	FILIP1
SUSD2	4.41E-18	3.323627181	0.333	0.017	9.27E-14	AE1	SUSD2
ANOS1	2.06E-17	1.707427235	0.417	0.026	4.33E-13	AE1	ANOS1
LAMA3	2.31E-17	1.726222048	0.417	0.026	4.86E-13	AE1	LAMA3
NCKAP5	7.58E-17	8.558765896	0.583	0.055	1.59E-12	AE1	NCKAP5
ADRB2	1.06E-16	2.17153708	0.333	0.018	2.23E-12	AE1	ADRB2
NTM	2.24E-16	1.466831617	0.5	0.041	4.70E-12	AE1	NTM
SAMD9L	2.43E-16	0.522278	0.5	0.039	5.10E-12	AE1	SAMD9L
RTKN2	8.38E-15	14.87959822	0.833	0.137	1.76E-10	AE1	RTKN2
ITGB6	6.20E-13	0.542177306	0.25	0.013	1.30E-08	AE1	ITGB6
EDEM1	6.23E-13	1.007312571	0.5	0.05	1.31E-08	AE1	EDEM1
CELSR1	2.45E-12	0.474646399	0.25	0.014	5.15E-08	AE1	CELSR1
LIPH	3.24E-12	0.34346806	0.167	0.006	6.80E-08	AE1	LIPH
TBC1D2	3.72E-12	0.584213664	0.333	0.024	7.82E-08	AE1	TBC1D2
SEMA3B	6.38E-12	5.161067185	0.333	0.026	1.34E-07	AE1	SEMA3B
CLIC2	8.63E-12	2.018637103	0.417	0.039	1.81E-07	AE1	CLIC2
YAP1	1.26E-11	0.866427342	0.333	0.025	2.65E-07	AE1	YAP1
DAPK2	1.89E-11	1.194029131	0.417	0.04	3.97E-07	AE1	DAPK2
FAM189A2	2.56E-11	1.660130843	0.25	0.015	5.39E-07	AE1	FAM189A2
WWC2	3.08E-11	1.601726148	0.5	0.058	6.47E-07	AE1	WWC2
PHLDB2	1.66E-10	0.907226931	0.5	0.06	3.49E-06	AE1	PHLDB2
MIR22HG	2.70E-10	1.492290611	0.417	0.045	5.68E-06	AE1	MIR22HG
PLA2G10	3.98E-10	0.695730709	0.167	0.008	8.37E-06	AE1	PLA2G10
CASP10	5.74E-10	0.278593051	0.167	0.008	1.21E-05	AE1	CASP10
WFS1	1.42E-09	5.020333087	0.417	0.049	2.98E-05	AE1	WFS1
AGRN	1.99E-09	0.635636628	0.417	0.047	4.19E-05	AE1	AGRN
CAPN13	9.62E-09	0.332692598	0.167	0.009	0.000202075	AE1	CAPN13
LAMB3	1.50E-08	0.800469235	0.417	0.054	0.000315704	AE1	LAMB3
FAM20A	1.87E-08	0.968538046	0.25	0.021	0.000392182	AE1	FAM20A
PRSS8	2.16E-08	4.923929159	0.417	0.055	0.000452925	AE1	PRSS8
DLC1	3.43E-08	0.996128775	0.333	0.037	0.000719891	AE1	DLC1
MMP28	4.54E-08	1.416273991	0.167	0.01	0.00095476	AE1	MMP28
EMP2	6.71E-08	84.19196094	1	0.523	0.00141108	AE1	EMP2
HSD17B6	9.06E-08	3.538786419	0.5	0.087	0.001904454	AE1	HSD17B6
MFAP3L	1.27E-07	0.333935864	0.167	0.011	0.002679414	AE1	MFAP3L
SBSPON	1.38E-07	0.425258912	0.25	0.023	0.002890079	AE1	SBSPON
PGGHG	1.97E-07	0.511360955	0.333	0.039	0.004141159	AE1	PGGHG
SDC4	3.68E-07	10.84196764	0.667	0.16	0.007744006	AE1	SDC4
RNF128	5.83E-07	1.375062013	0.25	0.025	0.012253218	AE1	RNF128
COPZ2	8.14E-07	0.282673416	0.167	0.012	0.017106358	AE1	COPZ2
DUOXA1	9.28E-07	0.297445917	0.167	0.012	0.019500297	AE1	DUOXA1
VSIG2	1.06E-06	1.836387563	0.583	0.123	0.022265717	AE1	VSIG2
CGNL1	1.94E-06	0.795673353	0.333	0.046	0.040852082	AE1	CGNL1
ERBB2	2.81E-06	0.509508965	0.333	0.047	0.059006158	AE1	ERBB2
GPR39	3.36E-06	0.324355223	0.167	0.013	0.07060884	AE1	GPR39
RBMS2	4.57E-06	0.506688835	0.333	0.048	0.095988193	AE1	RBMS2
EPHA2	4.71E-06	0.685013432	0.167	0.014	0.098960708	AE1	EPHA2
ARRB1	4.93E-06	0.803972721	0.333	0.049	0.103698854	AE1	ARRB1
MISP	6.74E-06	0.442000617	0.333	0.051	0.141746241	AE1	MISP
TNS1	9.28E-06	0.730658025	0.25	0.031	0.195089653	AE1	TNS1
IL15RA	1.10E-05	0.302484599	0.167	0.014	0.230309114	AE1	IL15RA
TNKS1BP1	1.25E-05	0.786449843	0.5	0.109	0.262748046	AE1	TNKS1BP1
LATS2	1.95E-05	0.626085292	0.167	0.015	0.409845303	AE1	LATS2
DENND3	3.73E-05	1.543687171	0.333	0.06	0.78373981	AE1	DENND3
ARHGAP44	3.80E-05	0.402737448	0.25	0.034	0.797703757	AE1	ARHGAP44
ALS2CL	4.01E-05	0.68627232	0.167	0.016	0.843255435	AE1	ALS2CL
GATA6	4.60E-05	1.002924068	0.25	0.036	0.967277846	AE1	GATA6
CYBRD1	4.72E-05	2.335972101	0.333	0.06	0.992411581	AE1	CYBRD1
LINC01290	4.77E-05	0.739196483	0.25	0.035	1	AE1	LINC01290
ROR1	5.04E-05	0.741356284	0.25	0.035	1	AE1	ROR1
NIPAL2	5.48E-05	0.316605657	0.167	0.017	1	AE1	NIPAL2
NBEAL2	8.49E-05	1.396890466	0.25	0.037	1	AE1	NBEAL2
NTN4	0.000105833	0.291752726	0.167	0.018	1	AE1	NTN4
ARHGEF26	0.000105928	4.504345146	0.5	0.141	1	AE1	ARHGEF26
GRAMD2	0.000107245	0.311653207	0.167	0.018	1	AE1	GRAMD2
LAMA5	0.000111104	0.916280096	0.417	0.096	1	AE1	LAMA5
ABCA1	0.000124099	0.93454994	0.333	0.065	1	AE1	ABCA1
ARAP2	0.000129659	1.556172511	0.25	0.04	1	AE1	ARAP2
HACD1	0.000133481	1.219739584	0.25	0.041	1	AE1	HACD1
SLC1A1	0.000149741	0.900019835	0.25	0.039	1	AE1	SLC1A1
ALDH3A2	0.000190588	1.931134256	0.583	0.21	1	AE1	ALDH3A2
GPR157	0.000397226	0.295087063	0.167	0.021	1	AE1	GPR157
PPL	0.000406975	0.721087008	0.333	0.074	1	AE1	PPL
EVPL	0.000465708	1.391781184	0.167	0.022	1	AE1	EVPL
MYO5C	0.000509635	0.990608705	0.25	0.046	1	AE1	MYO5C
RBMS3	0.000594509	1.369677222	0.167	0.022	1	AE1	RBMS3
DHRS3	0.000622192	0.699670364	0.25	0.047	1	AE1	DHRS3
TRIL	0.000686831	0.276668976	0.167	0.022	1	AE1	TRIL
ARHGAP24	0.000716891	0.648708396	0.25	0.046	1	AE1	ARHGAP24
LIMD1	0.000883578	0.372281481	0.25	0.047	1	AE1	LIMD1
RILP	0.000893518	0.289628426	0.167	0.023	1	AE1	RILP
KIF1C	0.000913091	0.376210145	0.25	0.047	1	AE1	KIF1C
SECISBP2L	0.001049959	0.664008108	0.5	0.162	1	AE1	SECISBP2L
TBC1D9	0.001196462	0.677709055	0.25	0.05	1	AE1	TBC1D9
SYNE1	0.001236605	3.558356304	0.333	0.081	1	AE1	SYNE1
LIMS2	0.001482964	0.250407273	0.167	0.024	1	AE1	LIMS2
TACC2	0.001638127	6.586928891	0.5	0.162	1	AE1	TACC2
CH507-42P11-8	0.002148923	0.646178731	0.25	0.053	1	AE1	CH507-42P11-8
RHOF	0.002275844	0.608031133	0.333	0.087	1	AE1	RHOF
ABCC6	0.00270529	0.654961335	0.167	0.027	1	AE1	ABCC6
OSBPL5	0.002815142	0.277741515	0.167	0.027	1	AE1	OSBPL5
ABLIM1	0.002931616	0.982413519	0.417	0.136	1	AE1	ABLIM1
PTPN21	0.003005292	0.286790598	0.167	0.027	1	AE1	PTPN21
AHR	0.004101427	0.501876636	0.167	0.029	1	AE1	AHR
FAM109A	0.004180925	0.670882694	0.25	0.059	1	AE1	FAM109A
OCLN	0.004259914	0.851356262	0.417	0.135	1	AE1	OCLN
SLC7A6	0.004534563	0.355247079	0.333	0.092	1	AE1	SLC7A6
USP54	0.005861479	0.947484321	0.25	0.064	1	AE1	USP54
SPRYD7	0.006692147	4.189139098	0.417	0.156	1	AE1	SPRYD7
MAGI3	0.00758657	1.002331043	0.417	0.146	1	AE1	MAGI3
DIAPH2	0.008071955	0.349713392	0.333	0.102	1	AE1	DIAPH2
ESRP2	0.008182565	0.263579508	0.167	0.032	1	AE1	ESRP2
KAT2B	0.008197929	0.269755158	0.167	0.032	1	AE1	KAT2B
CACNA2D2	0.009266775	0.461833012	0.25	0.066	1	AE1	CACNA2D2
DOCK4	0.009586408	0.884568258	0.25	0.069	1	AE1	DOCK4
TNFRSF13B	0	16.63835817	0.397	0.001	0	B cell	TNFRSF13B
LY9	0	16.59536821	0.349	0.015	0	B cell	LY9
CD37	0	11.99206782	0.97	0.118	0	B cell	CD37
AC079767-4	0	9.466201149	0.233	0.001	0	B cell	AC079767-4
CD19	0	8.011910368	0.263	0.007	0	B cell	CD19
RP5-887A10-1	0	8.011833895	0.323	0.001	0	B cell	RP5-887A10-1
VPREB3	0	4.973549305	0.526	0.017	0	B cell	VPREB3
CD79B	0	4.453614384	0.595	0.015	0	B cell	CD79B
BANK1	0	3.590115566	0.681	0.012	0	B cell	BANK1
TNFRSF13C	0	3.391585299	0.569	0.032	0	B cell	TNFRSF13C
SCIMP	0	1.923630581	0.297	0.01	0	B cell	SCIMP
FAM30A	0	1.629471599	0.246	0.005	0	B cell	FAM30A
AIM2	0	1.604271562	0.353	0.014	0	B cell	AIM2
BLK	0	1.474818745	0.388	0.008	0	B cell	BLK
TLR10	0	1.394433668	0.159	0.002	0	B cell	TLR10
HVCN1	0	1.293849966	0.306	0.011	0	B cell	HVCN1
CLECL1	0	1.166927339	0.254	0.005	0	B cell	CLECL1
CD22	0	1.123654885	0.272	0.003	0	B cell	CD22
LY86	0	0.886972698	0.388	0.008	0	B cell	LY86
HLA-DOB	0	0.541670443	0.228	0.004	0	B cell	HLA-DOB
FCRL1	0	0.402885059	0.129	0	0	B cell	FCRL1
SPIB	1.00E-282	2.500308192	0.25	0.008	2.10E-278	B cell	SPIB
CD48	3.22E-273	2.103809676	0.806	0.1	6.76E-269	B cell	CD48
FCRL5	2.53E-262	3.918871043	0.125	0.002	5.31E-258	B cell	FCRL5
CD52	2.92E-256	13.55181035	0.909	0.143	6.13E-252	B cell	CD52
RUBCNL	5.10E-252	0.463424339	0.134	0.002	1.07E-247	B cell	RUBCNL
CXCR5	1.02E-250	2.523268999	0.172	0.004	2.14E-246	B cell	CXCR5
CTA-384D8-34	3.17E-250	1.12792318	0.159	0.004	6.65E-246	B cell	CTA-384D8-34
CD53	8.59E-215	2.752713726	0.711	0.095	1.81E-210	B cell	CD53
PNOC	3.83E-212	0.382152804	0.116	0.002	8.05E-208	B cell	PNOC
GAPT	4.83E-208	0.477149275	0.172	0.005	1.01E-203	B cell	GAPT
RP11-693J15-5	8.45E-190	1.295844881	0.228	0.011	1.78E-185	B cell	RP11-693J15-5
ARHGAP241	2.85E-176	1.809457713	0.431	0.043	5.99E-172	B cell	ARHGAP24
EVI2B	6.95E-175	0.720457627	0.483	0.053	1.46E-170	B cell	EVI2B
BTK	2.51E-166	0.777481357	0.224	0.012	5.28E-162	B cell	BTK
WDFY4	2.79E-164	0.510471402	0.129	0.004	5.87E-160	B cell	WDFY4
FAM177B	8.19E-163	0.362152929	0.112	0.003	1.72E-158	B cell	FAM177B
1.Mar	1.10E-144	0.872735948	0.379	0.039	2.32E-140	B cell	1.Mar
RAC2	5.44E-143	7.778997039	0.681	0.124	1.14E-138	B cell	RAC2
FCMR	5.97E-140	2.490838307	0.453	0.058	1.26E-135	B cell	FCMR
PDE4B	1.53E-137	0.352322476	0.474	0.063	3.22E-133	B cell	PDE4B
RHOH	2.28E-131	0.951791059	0.461	0.063	4.80E-127	B cell	RHOH
SP140	6.12E-129	1.500519333	0.297	0.027	1.29E-124	B cell	SP140
TMEM156	6.87E-129	0.650382491	0.22	0.015	1.44E-124	B cell	TMEM156
ADAM28	4.06E-123	1.61380844	0.414	0.054	8.53E-119	B cell	ADAM28
IGHM	7.75E-121	41.41561512	0.414	0.059	1.63E-116	B cell	IGHM
PARP15	9.44E-120	0.458876641	0.147	0.007	1.98E-115	B cell	PARP15
ACAP1	1.44E-113	1.100759158	0.534	0.094	3.03E-109	B cell	ACAP1
LSP1	3.49E-113	3.562388073	0.539	0.095	7.33E-109	B cell	LSP1
NCR3	1.08E-107	1.200249972	0.194	0.014	2.26E-103	B cell	NCR3
ZBTB32	2.05E-100	0.275705274	0.116	0.005	4.31E-96	B cell	ZBTB32
FGD2	3.02E-91	0.438683244	0.147	0.009	6.34E-87	B cell	FGD2
INPP5D	1.69E-85	1.354357696	0.289	0.037	3.54E-81	B cell	INPP5D
BLNK	6.14E-85	0.968619576	0.224	0.023	1.29E-80	B cell	BLNK
NCF4	9.06E-83	0.711453241	0.181	0.016	1.90E-78	B cell	NCF4
PRKCB	1.06E-82	0.495622521	0.315	0.045	2.22E-78	B cell	PRKCB
POU2AF1	2.75E-77	0.516514208	0.22	0.024	5.79E-73	B cell	POU2AF1
GPSM3	1.96E-76	0.676243212	0.591	0.152	4.11E-72	B cell	GPSM3
LAT2	2.85E-76	1.885538906	0.332	0.054	5.99E-72	B cell	LAT2
CXCR4	2.42E-75	5.349394811	0.918	0.521	5.08E-71	B cell	CXCR4
SEMA7A	1.73E-71	0.426549643	0.129	0.009	3.63E-67	B cell	SEMA7A
TAGAP	1.04E-69	1.324169008	0.31	0.05	2.19E-65	B cell	TAGAP
NFKBID	3.71E-69	2.169978721	0.323	0.056	7.81E-65	B cell	NFKBID
P2RY10	4.86E-68	0.953636754	0.203	0.023	1.02E-63	B cell	P2RY10
ARHGAP25	7.67E-68	2.570110497	0.263	0.038	1.61E-63	B cell	ARHGAP25
THEMIS2	1.04E-61	0.287880081	0.272	0.044	2.18E-57	B cell	THEMIS2
TRIM22	1.50E-58	0.319905604	0.289	0.051	3.16E-54	B cell	TRIM22
RASGRP2	1.93E-58	0.463781156	0.25	0.039	4.05E-54	B cell	RASGRP2
LRMP	5.71E-56	1.198250475	0.185	0.023	1.20E-51	B cell	LRMP
IL16	1.25E-55	1.52515281	0.203	0.028	2.63E-51	B cell	IL16
DOCK8	9.10E-54	1.007969554	0.323	0.066	1.91E-49	B cell	DOCK8
CYSLTR1	2.51E-50	0.275773683	0.129	0.013	5.27E-46	B cell	CYSLTR1
WAS	8.71E-44	0.357587874	0.25	0.049	1.83E-39	B cell	WAS
SP100	4.81E-43	0.932874371	0.5	0.164	1.01E-38	B cell	SP100
CPNE5	3.60E-40	0.577876867	0.138	0.018	7.57E-36	B cell	CPNE5
ICAM3	2.01E-39	2.012606027	0.371	0.104	4.23E-35	B cell	ICAM3
TRAF3IP3	4.76E-39	0.422409861	0.228	0.046	1.00E-34	B cell	TRAF3IP3
LYL1	2.90E-38	0.630646833	0.246	0.053	6.09E-34	B cell	LYL1
C1ORF132	5.52E-36	0.952602322	0.198	0.038	1.16E-31	B cell	C1ORF132
TBC1D10C	7.22E-36	0.537170974	0.233	0.05	1.52E-31	B cell	TBC1D10C
MIR155HG	1.38E-33	13.00012414	0.103	0.012	2.90E-29	B cell	MIR155HG
MAP3K8	9.09E-33	2.234992158	0.272	0.071	1.91E-28	B cell	MAP3K8
EVI2A	4.94E-31	0.473726127	0.198	0.042	1.04E-26	B cell	EVI2A
IKZF3	2.09E-30	0.47624071	0.194	0.042	4.40E-26	B cell	IKZF3
SASH3	1.42E-29	0.345763532	0.138	0.023	2.98E-25	B cell	SASH3
RP11-138A9-2	4.11E-28	0.924896787	0.224	0.056	8.64E-24	B cell	RP11-138A9-2
ITGB7	4.73E-28	1.465983813	0.159	0.031	9.95E-24	B cell	ITGB7
CASP4	8.40E-28	0.379745444	0.392	0.141	1.77E-23	B cell	CASP4
NFKB2	1.74E-27	0.757792196	0.267	0.076	3.67E-23	B cell	NFKB2
TGFB1	7.79E-27	0.418261871	0.358	0.126	1.64E-22	B cell	TGFB1
IRF4	8.74E-26	2.098477335	0.108	0.017	1.84E-21	B cell	IRF4
BCAS4	5.11E-25	1.607866701	0.336	0.119	1.07E-20	B cell	BCAS4
BHLHE41	5.50E-25	0.26619429	0.103	0.016	1.16E-20	B cell	BHLHE41
RHBDF2	4.26E-23	0.545342666	0.19	0.049	8.95E-19	B cell	RHBDF2
PARVG	9.44E-23	0.458663008	0.185	0.047	1.98E-18	B cell	PARVG
S1PR4	1.08E-22	0.37147691	0.181	0.045	2.28E-18	B cell	S1PR4
LPXN	1.32E-22	0.451439992	0.19	0.049	2.78E-18	B cell	LPXN
P2RX5	1.64E-22	1.920021678	0.138	0.029	3.45E-18	B cell	P2RX5
GPR65	8.00E-21	0.913520887	0.159	0.039	1.68E-16	B cell	GPR65
TMEM243	1.84E-20	0.968404639	0.509	0.258	3.86E-16	B cell	TMEM243
HSH2D	2.10E-19	1.948340527	0.211	0.065	4.42E-15	B cell	HSH2D
ANKRD44	2.46E-19	0.38389017	0.22	0.068	5.18E-15	B cell	ANKRD44
FAM159A	9.40E-19	0.378277024	0.138	0.033	1.98E-14	B cell	FAM159A
TRIM38	2.45E-16	0.580572508	0.302	0.126	5.16E-12	B cell	TRIM38
DOCK10	3.45E-15	0.461375822	0.121	0.03	7.26E-11	B cell	DOCK10
SIAH2	4.27E-13	5.054733032	0.168	0.401	8.98E-09	B cell	SIAH2
CD82	4.95E-13	0.742234397	0.323	0.156	1.04E-08	B cell	CD82
RGS19	7.26E-13	1.479799211	0.228	0.093	1.53E-08	B cell	RGS19
CDK12	1.20E-12	16.97767817	0.164	0.386	2.52E-08	B cell	CDK12
PAK1	7.25E-12	2.245947723	0.091	0.295	1.52E-07	B cell	PAK1
AFF3	1.09E-11	0.410887411	0.116	0.034	2.30E-07	B cell	AFF3
ARHGAP9	2.69E-11	0.32991615	0.155	0.054	5.65E-07	B cell	ARHGAP9
PTPN6	3.50E-11	0.922872093	0.315	0.164	7.36E-07	B cell	PTPN6
SEL1L3	9.00E-10	0.322408336	0.233	0.107	1.89E-05	B cell	SEL1L3
LSM6	4.88E-09	0.82686071	0.246	0.425	0.000102561	B cell	LSM6
STAG3	1.26E-08	7.83689316	0.177	0.079	0.000263829	B cell	STAG3
PTPN22	1.26E-08	0.402959239	0.103	0.035	0.000264526	B cell	PTPN22
TSPAN33	2.95E-08	0.354179232	0.19	0.087	0.000620786	B cell	TSPAN33
EAF2	1.46E-07	1.400304954	0.228	0.12	0.003066789	B cell	EAF2
RFTN1	8.23E-07	0.446605044	0.108	0.042	0.017305445	B cell	RFTN1
PAX5	9.73E-07	0.283123425	0.168	0.081	0.020452867	B cell	PAX5
ATF6	2.56E-06	2.675171599	0.121	0.254	0.053884456	B cell	ATF6
ZNRD1	2.96E-06	25.97992824	0.207	0.355	0.062167523	B cell	ZNRD1
BTN2A2	2.99E-06	0.276300544	0.168	0.083	0.062860091	B cell	BTN2A2
MOB3A	6.01E-06	0.378258312	0.203	0.111	0.126318323	B cell	MOB3A
RHOF1	7.25E-06	0.382992296	0.168	0.086	0.152322978	B cell	RHOF
GSAP	1.56E-05	0.345185928	0.116	0.052	0.326860692	B cell	GSAP
PPP3CC	2.05E-05	0.277119618	0.155	0.08	0.431618291	B cell	PPP3CC
TWF2	3.39E-05	0.686389066	0.125	0.245	0.711905044	B cell	TWF2
PXK	0.000102214	0.286697779	0.121	0.06	1	B cell	PXK
CSK	0.000221859	4.678408787	0.267	0.179	1	B cell	CSK
BTAF1	0.000271326	0.976167867	0.065	0.15	1	B cell	BTAF1
RGS10	0.000355057	2.807479436	0.211	0.314	1	B cell	RGS10
SCAMP2	0.000363166	0.320072504	0.181	0.286	1	B cell	SCAMP2
KIAA1551	0.000404334	2.954162061	0.366	0.264	1	B cell	KIAA1551
PRDM2	0.001139682	2.519418438	0.392	0.312	1	B cell	PRDM2
TMEM131	0.00148394	2.961109616	0.129	0.215	1	B cell	TMEM131
FCHSD2	0.003280447	0.323939388	0.151	0.094	1	B cell	FCHSD2
BLOC1S2	0.003552746	2.04136977	0.246	0.331	1	B cell	BLOC1S2
SNX8	0.004491822	0.286461457	0.172	0.114	1	B cell	SNX8
IL27RA	0.006506278	0.35117591	0.112	0.067	1	B cell	IL27RA
CTSE1	4.71E-220	1.29796353	0.214	0.001	9.89E-216	Basal	CTSE
RP11-462G2-1	1.17E-170	3.692417918	0.143	0.001	2.45E-166	Basal	RP11-462G2-1
SLC6A14	6.23E-158	2.690599792	0.179	0.001	1.31E-153	Basal	SLC6A14
SCEL1	1.95E-154	0.726091311	0.143	0.001	4.10E-150	Basal	SCEL
MMP7	3.45E-97	27.16909931	0.179	0.002	7.24E-93	Basal	MMP7
GGTLC11	8.25E-71	3.747780629	0.143	0.002	1.73E-66	Basal	GGTLC1
ITLN1	9.52E-71	444.1079663	0.107	0.001	2.00E-66	Basal	ITLN1
WNT7A	2.01E-59	0.431006765	0.107	0.001	4.23E-55	Basal	WNT7A
C4BPB	2.30E-54	1.129675785	0.143	0.002	4.84E-50	Basal	C4BPB
FMO2	1.35E-48	4.301471962	0.143	0.002	2.84E-44	Basal	FMO2
CAV21	5.95E-26	3.675819999	0.25	0.014	1.25E-21	Basal	CAV2
DSC3	3.37E-25	0.425438857	0.107	0.003	7.09E-21	Basal	DSC3
IL181	1.39E-22	2.705972306	0.179	0.008	2.93E-18	Basal	IL18
C1ORF1671	2.98E-22	0.842226067	0.107	0.003	6.27E-18	Basal	C1ORF167
SNHG18	3.86E-19	0.550926874	0.214	0.014	8.10E-15	Basal	SNHG18
NDNF1	5.54E-19	0.764073952	0.143	0.007	1.16E-14	Basal	NDNF
OSMR	5.12E-18	0.433424631	0.143	0.007	1.08E-13	Basal	OSMR
C1ORF1161	3.18E-16	1.273480163	0.25	0.022	6.67E-12	Basal	C1ORF116
PRSS22	1.51E-15	0.349928382	0.179	0.012	3.17E-11	Basal	PRSS22
ADRB21	5.08E-15	0.998700139	0.214	0.018	1.07E-10	Basal	ADRB2
LAMB21	1.07E-14	1.188321417	0.214	0.018	2.26E-10	Basal	LAMB2
ITGB61	1.52E-14	0.393475383	0.179	0.013	3.20E-10	Basal	ITGB6
CAPN8	2.71E-14	0.410892812	0.107	0.005	5.70E-10	Basal	CAPN8
CLIC51	5.01E-14	2.678374403	0.107	0.005	1.05E-09	Basal	CLIC5
KRT5	1.16E-13	21.17194535	0.143	0.009	2.44E-09	Basal	KRT5
KRT17	8.50E-13	34.38261847	0.214	0.021	1.79E-08	Basal	KRT17
ANKRD291	1.42E-12	0.576124751	0.107	0.006	2.98E-08	Basal	ANKRD29
NTN41	1.34E-10	0.488305471	0.179	0.018	2.81E-06	Basal	NTN4
EHD21	2.95E-10	0.362209844	0.107	0.007	6.20E-06	Basal	EHD2
PDZK1IP1	1.25E-07	19.95299802	0.143	0.017	0.002619372	Basal	PDZK1IP1
ANOS11	2.93E-07	2.301704185	0.179	0.026	0.006151354	Basal	ANOS1
MYOF	7.12E-07	1.718810447	0.214	0.038	0.01496323	Basal	MYOF
TMEM140	7.19E-07	0.443759776	0.179	0.027	0.015101724	Basal	TMEM140
TNFRSF10B	1.07E-06	0.426577967	0.143	0.018	0.022545074	Basal	TNFRSF10B
COL4A41	3.92E-06	1.219340862	0.107	0.012	0.08243366	Basal	COL4A4
ITGB4	7.92E-06	0.914167989	0.143	0.021	0.166485502	Basal	ITGB4
ALDH3A1	1.48E-05	31.17308628	0.143	0.022	0.310110039	Basal	ALDH3A1
EPHA21	1.64E-05	1.037810278	0.107	0.014	0.345381661	Basal	EPHA2
CYBRD11	1.74E-05	0.935766102	0.25	0.06	0.365995373	Basal	CYBRD1
PARD6B	3.31E-05	0.988661658	0.321	0.096	0.695869703	Basal	PARD6B
AHCYL2	4.01E-05	0.45301967	0.179	0.035	0.843597753	Basal	AHCYL2
IFI44L	7.19E-05	1.049597513	0.143	0.025	1	Basal	IFI44L
YAP11	7.98E-05	0.392073804	0.143	0.025	1	Basal	YAP1
LMTK3	9.91E-05	0.377282626	0.107	0.016	1	Basal	LMTK3
AKR1C1	0.000226172	5.317732493	0.143	0.028	1	Basal	AKR1C1
MIR22HG1	0.00036192	1.706173016	0.179	0.045	1	Basal	MIR22HG
LAMA51	0.000570521	1.411285207	0.286	0.096	1	Basal	LAMA5
AKR1C3	0.000635531	0.305867918	0.179	0.045	1	Basal	AKR1C3
CDH3	0.001023308	0.374822109	0.107	0.02	1	Basal	CDH3
FAS	0.001088686	0.683116566	0.143	0.033	1	Basal	FAS
LINC00152	0.001124446	19.90767907	0.321	0.122	1	Basal	LINC00152
FBXO2	0.001549869	1.4695698	0.179	0.05	1	Basal	FBXO2
EDEM11	0.001590684	1.500381581	0.179	0.05	1	Basal	EDEM1
RBMS31	0.002121758	0.770377283	0.107	0.022	1	Basal	RBMS3
MIR4435-2HG	0.002310974	8.701590877	0.214	0.069	1	Basal	MIR4435-2HG
DLC11	0.002455445	1.428241414	0.143	0.037	1	Basal	DLC1
MLPH	0.002662741	0.303550183	0.143	0.037	1	Basal	MLPH
DENND1B	0.002690267	0.510067854	0.25	0.091	1	Basal	DENND1B
EGFR	0.002741138	0.430772051	0.179	0.054	1	Basal	EGFR
PRSS81	0.003492632	0.427116989	0.179	0.055	1	Basal	PRSS8
TBC1D21	0.004038766	0.364966291	0.107	0.024	1	Basal	TBC1D2
ARAP21	0.004405791	0.507076291	0.143	0.04	1	Basal	ARAP2
DTD2	0.004760281	0.38680796	0.179	0.056	1	Basal	DTD2
EVA1C	0.005140082	4.861578387	0.179	0.059	1	Basal	EVA1C
SEMA3B1	0.005999142	0.329823411	0.107	0.026	1	Basal	SEMA3B
LURAP1L	0.009312614	0.3428137	0.179	0.061	1	Basal	LURAP1L
C11ORF88	0	29.60915299	0.438	0.003	0	Ciliated	C11ORF88
RP1	0	7.010643104	0.219	0.001	0	Ciliated	RP1
C11ORF97	0	6.965485771	0.312	0.001	0	Ciliated	C11ORF97
ANKRD66	0	2.953507014	0.25	0	0	Ciliated	ANKRD66
FAM216B	0	2.905622871	0.188	0	0	Ciliated	FAM216B
DAW1	0	2.746014831	0.281	0.001	0	Ciliated	DAW1
C6	0	2.701664212	0.156	0	0	Ciliated	C6
RP11-395E19-6	2.67E-283	1.50330048	0.125	0	5.62E-279	Ciliated	RP11-395E19-6
STOML3	1.38E-268	2.645212041	0.25	0.001	2.90E-264	Ciliated	STOML3
GRIN3B	1.55E-235	1.005813052	0.188	0.001	3.25E-231	Ciliated	GRIN3B
OMG	3.47E-227	23.85180208	0.188	0.001	7.29E-223	Ciliated	OMG
RP11-1008C21-1	1.97E-192	2.482528761	0.156	0.001	4.15E-188	Ciliated	RP11-1008C21-1
C20ORF85	5.15E-192	72.73917308	0.625	0.013	1.08E-187	Ciliated	C20ORF85
SNTN	9.32E-171	23.84401143	0.312	0.004	1.96E-166	Ciliated	SNTN
CCDC170	2.05E-158	36.81491538	0.281	0.003	4.31E-154	Ciliated	CCDC170
C1ORF87	5.10E-158	1.232879669	0.156	0.001	1.07E-153	Ciliated	C1ORF87
CCDC78	7.39E-153	10.94079424	0.312	0.004	1.55E-148	Ciliated	CCDC78
CDHR4	1.44E-152	12.31058655	0.156	0.001	3.02E-148	Ciliated	CDHR4
TEKT1	7.57E-128	3.864737665	0.344	0.006	1.59E-123	Ciliated	TEKT1
VWA3A	2.18E-126	0.497372154	0.156	0.001	4.59E-122	Ciliated	VWA3A
APOBEC4	1.89E-123	0.442585439	0.125	0.001	3.97E-119	Ciliated	APOBEC4
WDR38	2.01E-122	7.990594674	0.25	0.003	4.22E-118	Ciliated	WDR38
CD164L2	4.91E-121	7.982643675	0.25	0.003	1.03E-116	Ciliated	CD164L2
AMY1B	2.74E-118	1.498558286	0.125	0.001	5.75E-114	Ciliated	AMY1B
AC009502-4	2.20E-109	2.245325993	0.125	0.001	4.61E-105	Ciliated	AC009502-4
ABCA13	3.01E-92	5.153323801	0.156	0.002	6.32E-88	Ciliated	ABCA13
AKAP14	1.13E-82	10.86450713	0.188	0.003	2.37E-78	Ciliated	AKAP14
C10ORF107	1.67E-82	2.616270356	0.188	0.003	3.51E-78	Ciliated	C10ORF107
TMEM190	2.73E-82	61.32586038	0.375	0.011	5.74E-78	Ciliated	TMEM190
CFAP73	1.14E-78	6.641365772	0.25	0.005	2.39E-74	Ciliated	CFAP73
CFAP100	1.15E-77	0.963552953	0.156	0.002	2.42E-73	Ciliated	CFAP100
LRRC71	5.44E-73	0.587802884	0.125	0.001	1.14E-68	Ciliated	LRRC71
CFAP52	1.53E-72	5.643102468	0.25	0.006	3.21E-68	Ciliated	CFAP52
AGR3	1.44E-70	8.221178842	0.312	0.009	3.02E-66	Ciliated	AGR3
C22ORF15	1.33E-69	5.212260939	0.25	0.006	2.80E-65	Ciliated	C22ORF15
ADGB	7.51E-68	0.720915643	0.125	0.001	1.58E-63	Ciliated	ADGB
ROPN1L	3.31E-66	10.83513414	0.438	0.019	6.96E-62	Ciliated	ROPN1L
ST6GALNAC1	3.28E-64	5.13518623	0.219	0.005	6.90E-60	Ciliated	ST6GALNAC1
LDLRAD1	5.65E-64	10.92650946	0.25	0.006	1.19E-59	Ciliated	LDLRAD1
CATSPERD	1.32E-60	4.831343235	0.188	0.004	2.77E-56	Ciliated	CATSPERD
TTC29	1.76E-57	0.538133845	0.188	0.004	3.70E-53	Ciliated	TTC29
RRAD	2.58E-57	110.6512295	0.562	0.037	5.43E-53	Ciliated	RRAD
CAPSL	1.10E-54	25.20103827	0.375	0.017	2.30E-50	Ciliated	CAPSL
DCDC2B	3.78E-51	3.809850511	0.188	0.005	7.94E-47	Ciliated	DCDC2B
RP4-666F24-3	3.70E-49	0.863843412	0.25	0.008	7.77E-45	Ciliated	RP4-666F24-3
DTHD1	4.14E-48	6.253919849	0.281	0.011	8.69E-44	Ciliated	DTHD1
TCTEX1D4	7.93E-45	12.30360827	0.156	0.004	1.67E-40	Ciliated	TCTEX1D4
DNAH12	1.07E-44	3.198909095	0.219	0.007	2.24E-40	Ciliated	DNAH12
FAM166B	6.19E-44	2.80726531	0.156	0.004	1.30E-39	Ciliated	FAM166B
GSTA2	6.81E-40	20.92697992	0.156	0.004	1.43E-35	Ciliated	GSTA2
ZBBX	6.82E-38	5.200736594	0.281	0.014	1.43E-33	Ciliated	ZBBX
SPATA18	1.08E-37	2.02444122	0.219	0.008	2.26E-33	Ciliated	SPATA18
PIH1D3	2.25E-35	1.222372736	0.156	0.005	4.73E-31	Ciliated	PIH1D3
PPP1R42	1.12E-32	1.631547427	0.25	0.013	2.36E-28	Ciliated	PPP1R42
DNAAF1	1.29E-30	12.44450179	0.312	0.021	2.72E-26	Ciliated	DNAAF1
NHLRC4	2.00E-30	0.582057099	0.125	0.003	4.20E-26	Ciliated	NHLRC4
CCDC17	4.62E-30	13.74120391	0.156	0.005	9.70E-26	Ciliated	CCDC17
MUC15	6.16E-30	1.060596019	0.188	0.008	1.29E-25	Ciliated	MUC15
C1ORF158	3.60E-29	0.548505783	0.125	0.004	7.57E-25	Ciliated	C1ORF158
EFCAB10	9.22E-28	2.091619524	0.281	0.019	1.94E-23	Ciliated	EFCAB10
C4ORF22	7.74E-27	3.357035389	0.188	0.009	1.63E-22	Ciliated	C4ORF22
C6ORF118	1.75E-26	1.777852638	0.281	0.02	3.68E-22	Ciliated	C6ORF118
ARMC4	4.47E-26	6.539440173	0.188	0.009	9.40E-22	Ciliated	ARMC4
ANKUB1	7.65E-26	1.116805475	0.156	0.006	1.61E-21	Ciliated	ANKUB1
FAM179A	2.45E-25	3.784097315	0.125	0.004	5.15E-21	Ciliated	FAM179A
CFAP77	5.30E-25	3.824831614	0.219	0.013	1.11E-20	Ciliated	CFAP77
VWA3B	1.63E-24	2.878182259	0.156	0.007	3.42E-20	Ciliated	VWA3B
MORN5	7.88E-24	22.2973685	0.344	0.032	1.66E-19	Ciliated	MORN5
CFAP58	8.30E-24	0.658618966	0.188	0.01	1.74E-19	Ciliated	CFAP58
ALS2CR12	1.56E-23	1.024001404	0.125	0.005	3.28E-19	Ciliated	ALS2CR12
SPAG8	1.14E-22	1.437972506	0.25	0.018	2.39E-18	Ciliated	SPAG8
MAP3K19	7.77E-22	2.980790496	0.188	0.011	1.63E-17	Ciliated	MAP3K19
SEC14L4	1.20E-21	0.429470056	0.125	0.005	2.53E-17	Ciliated	SEC14L4
DNAI1	2.17E-21	0.621571434	0.156	0.008	4.56E-17	Ciliated	DNAI1
CASC1	3.74E-21	1.045608734	0.281	0.024	7.87E-17	Ciliated	CASC1
CFAP43	4.61E-21	6.558481125	0.281	0.025	9.69E-17	Ciliated	CFAP43
ALDH1A1	6.77E-21	9.663889947	0.281	0.025	1.42E-16	Ciliated	ALDH1A1
NME9	1.39E-19	2.513739863	0.125	0.005	2.92E-15	Ciliated	NME9
WDR63	7.43E-19	0.911303724	0.125	0.006	1.56E-14	Ciliated	WDR63
CFAP157	1.81E-18	6.550601142	0.156	0.009	3.81E-14	Ciliated	CFAP157
DNAJB13	2.30E-18	2.19565162	0.188	0.013	4.84E-14	Ciliated	DNAJB13
TEKT4	2.50E-18	0.428927844	0.125	0.006	5.26E-14	Ciliated	TEKT4
CCDC146	3.27E-18	11.15426215	0.438	0.065	6.86E-14	Ciliated	CCDC146
DNAH9	5.63E-18	5.613987354	0.188	0.013	1.18E-13	Ciliated	DNAH9
DNAH5	2.11E-17	13.69586724	0.219	0.018	4.43E-13	Ciliated	DNAH5
TTLL10	1.69E-16	8.376126671	0.25	0.025	3.56E-12	Ciliated	TTLL10
CFAP45	1.38E-15	3.540197946	0.25	0.026	2.91E-11	Ciliated	CFAP45
C2ORF40	3.99E-15	28.79207075	0.344	0.049	8.39E-11	Ciliated	C2ORF40
NEK10	6.43E-15	1.270371781	0.125	0.007	1.35E-10	Ciliated	NEK10
CCDC160	7.50E-15	3.779825994	0.156	0.011	1.58E-10	Ciliated	CCDC160
C9ORF24	1.00E-14	67.31326622	0.531	0.115	2.11E-10	Ciliated	C9ORF24
FAM92B	1.90E-14	22.2089581	0.281	0.035	3.99E-10	Ciliated	FAM92B
WDR78	2.43E-14	6.430846442	0.344	0.052	5.10E-10	Ciliated	WDR78
ENKUR	4.39E-14	9.341683738	0.219	0.023	9.22E-10	Ciliated	ENKUR
FAM81B	4.54E-14	6.251461489	0.312	0.043	9.55E-10	Ciliated	FAM81B
SYT8	6.77E-14	1.538930892	0.125	0.008	1.42E-09	Ciliated	SYT8
DNAI2	8.56E-14	1.134818723	0.156	0.012	1.80E-09	Ciliated	DNAI2
SPEF1	2.91E-13	0.85898267	0.219	0.023	6.12E-09	Ciliated	SPEF1
AKR1C2	3.77E-13	1.264606972	0.125	0.008	7.93E-09	Ciliated	AKR1C2
CCDC65	9.59E-13	1.05744239	0.188	0.018	2.01E-08	Ciliated	CCDC65
IL182	9.75E-13	0.389390856	0.125	0.008	2.05E-08	Ciliated	IL18
FAM183A	1.22E-12	23.33930981	0.438	0.09	2.57E-08	Ciliated	FAM183A
FHAD1	1.33E-12	16.49932109	0.281	0.04	2.80E-08	Ciliated	FHAD1
CCDC33	1.62E-12	0.534702577	0.219	0.025	3.40E-08	Ciliated	CCDC33
DYNLRB2	1.85E-12	9.219481388	0.312	0.049	3.90E-08	Ciliated	DYNLRB2
LRRC46	2.09E-12	3.420309404	0.25	0.033	4.40E-08	Ciliated	LRRC46
BTC	3.31E-12	1.560699082	0.156	0.014	6.95E-08	Ciliated	BTC
CAPS	3.52E-12	184.1897723	0.719	0.211	7.40E-08	Ciliated	CAPS
CFAP46	3.62E-12	1.746057281	0.188	0.019	7.60E-08	Ciliated	CFAP46
SLC16A5	4.70E-12	0.2557211	0.125	0.009	9.88E-08	Ciliated	SLC16A5
CDHR3	6.31E-12	16.54805851	0.219	0.027	1.33E-07	Ciliated	CDHR3
WDR93	7.04E-12	1.194055747	0.156	0.014	1.48E-07	Ciliated	WDR93
TMEM232	1.00E-11	0.636677106	0.188	0.02	2.10E-07	Ciliated	TMEM232
IQUB	1.28E-11	0.964938618	0.219	0.027	2.68E-07	Ciliated	IQUB
PPP1R32	1.75E-11	0.301258389	0.156	0.014	3.68E-07	Ciliated	PPP1R32
SPATA4	2.56E-11	0.746633809	0.188	0.021	5.38E-07	Ciliated	SPATA4
DRC1	2.76E-11	5.115968378	0.219	0.028	5.80E-07	Ciliated	DRC1
RSPH4A	3.40E-11	3.920361816	0.219	0.028	7.15E-07	Ciliated	RSPH4A
SPAG17	4.27E-11	3.335534414	0.25	0.036	8.96E-07	Ciliated	SPAG17
C22ORF23	1.08E-10	0.416257292	0.125	0.01	2.28E-06	Ciliated	C22ORF23
PIFO	1.71E-10	28.91977436	0.469	0.123	3.60E-06	Ciliated	PIFO
FANK1	1.73E-10	2.19200461	0.25	0.038	3.65E-06	Ciliated	FANK1
10.Mar	2.06E-10	1.555624787	0.188	0.022	4.33E-06	Ciliated	10.Mar
DNAH10	7.75E-10	2.560221004	0.156	0.017	1.63E-05	Ciliated	DNAH10
C1ORF194	7.88E-10	25.53320889	0.375	0.084	1.66E-05	Ciliated	C1ORF194
EFHB	1.70E-09	0.937121863	0.188	0.024	3.58E-05	Ciliated	EFHB
SLC44A4	3.50E-09	20.55531478	0.281	0.054	7.35E-05	Ciliated	SLC44A4
TCTEX1D1	8.96E-09	1.756687615	0.156	0.019	0.000188224	Ciliated	TCTEX1D1
SGMS2	1.13E-08	14.46075776	0.156	0.019	0.000238216	Ciliated	SGMS2
NAT1	1.19E-08	0.44941335	0.156	0.019	0.000249918	Ciliated	NAT1
ODF3B	1.94E-08	11.65222576	0.375	0.095	0.000408484	Ciliated	ODF3B
CST61	1.95E-08	2.080781742	0.219	0.036	0.000409362	Ciliated	CST6
KCNRG	2.17E-08	5.097744302	0.188	0.027	0.0004569	Ciliated	KCNRG
C5ORF49	2.23E-08	35.12841999	0.438	0.125	0.000467928	Ciliated	C5ORF49
AHNAK2	2.77E-08	2.422312693	0.125	0.013	0.000583103	Ciliated	AHNAK2
NEK5	3.39E-08	0.923895179	0.188	0.028	0.000712579	Ciliated	NEK5
ZMYND10	9.10E-08	13.55971712	0.312	0.075	0.001912247	Ciliated	ZMYND10
CCDC39	9.72E-08	6.515314248	0.281	0.062	0.002041848	Ciliated	CCDC39
PPIL6	1.16E-07	9.894930229	0.406	0.117	0.002442526	Ciliated	PPIL6
STMND1	1.60E-07	1.63087074	0.188	0.03	0.003352389	Ciliated	STMND1
CCDC114	1.71E-07	1.15926848	0.125	0.015	0.003596612	Ciliated	CCDC114
PRR29	1.83E-07	2.15596144	0.125	0.015	0.003849564	Ciliated	PRR29
ECT2L	2.17E-07	1.529857579	0.125	0.015	0.004564194	Ciliated	ECT2L
CFAP221	2.56E-07	2.137432886	0.188	0.031	0.005376302	Ciliated	CFAP221
DNAH6	3.11E-07	1.463683843	0.188	0.031	0.006532099	Ciliated	DNAH6
TMC5	5.09E-07	2.44690526	0.406	0.119	0.010689933	Ciliated	TMC5
DYDC2	5.77E-07	5.221374189	0.25	0.056	0.01212415	Ciliated	DYDC2
TUBA4B	7.42E-07	5.112392251	0.188	0.033	0.015598415	Ciliated	TUBA4B
DRC3	8.20E-07	6.51099293	0.25	0.057	0.017236379	Ciliated	DRC3
DNAH7	8.38E-07	6.480116945	0.188	0.034	0.017621232	Ciliated	DNAH7
NME5	8.55E-07	6.383895519	0.312	0.083	0.017966625	Ciliated	NME5
DCDC1	9.62E-07	1.237081431	0.125	0.016	0.020212833	Ciliated	DCDC1
ERICH3	1.15E-06	4.149523508	0.219	0.044	0.024224071	Ciliated	ERICH3
RP11-467J12-4	1.36E-06	31.19446642	0.219	0.045	0.028654319	Ciliated	RP11-467J12-4
BHLHE411	1.71E-06	2.428777302	0.125	0.017	0.035912946	Ciliated	BHLHE41
RSPH9	1.95E-06	8.243780996	0.25	0.059	0.040880363	Ciliated	RSPH9
RAB36	2.15E-06	0.466442132	0.219	0.045	0.045093298	Ciliated	RAB36
RSPH1	5.01E-06	44.3999965	0.375	0.131	0.105336572	Ciliated	RSPH1
TPPP3	6.40E-06	25.25472959	0.562	0.246	0.134468527	Ciliated	TPPP3
ANKFN1	1.08E-05	0.261524267	0.156	0.028	0.226700172	Ciliated	ANKFN1
PACRG	1.22E-05	0.795461184	0.25	0.064	0.256691818	Ciliated	PACRG
CHST9	1.36E-05	13.27656456	0.156	0.029	0.286435941	Ciliated	CHST9
PRKAR1A	1.41E-05	8.28485119	0.188	0.589	0.295525515	Ciliated	PRKAR1A
TTC21A	1.68E-05	0.391576959	0.125	0.02	0.352207767	Ciliated	TTC21A
RIBC1	1.70E-05	0.692216348	0.219	0.053	0.356868053	Ciliated	RIBC1
CDS1	1.88E-05	13.57971011	0.219	0.054	0.394513353	Ciliated	CDS1
CFAP70	2.36E-05	2.43391858	0.25	0.067	0.496413568	Ciliated	CFAP70
MAPK15	2.88E-05	10.8102122	0.125	0.021	0.60625599	Ciliated	MAPK15
C9ORF116	2.92E-05	18.60243475	0.406	0.168	0.613362801	Ciliated	C9ORF116
FMN1	3.11E-05	1.218284922	0.156	0.031	0.653765894	Ciliated	FMN1
TSNAXIP1	3.48E-05	0.384896829	0.125	0.021	0.732197637	Ciliated	TSNAXIP1
WDR66	3.84E-05	2.436446121	0.219	0.056	0.807469506	Ciliated	WDR66
IL20RA	4.54E-05	0.649406705	0.125	0.022	0.953243716	Ciliated	IL20RA
OSBPL6	5.02E-05	4.990638231	0.188	0.045	1	Ciliated	OSBPL6
SPEF2	5.33E-05	2.693856833	0.219	0.059	1	Ciliated	SPEF2
LRTOMT	5.94E-05	4.748846811	0.312	0.105	1	Ciliated	LRTOMT
C1ORF1162	8.59E-05	0.850689864	0.125	0.023	1	Ciliated	C1ORF116
TTC25	9.09E-05	1.043012244	0.219	0.06	1	Ciliated	TTC25
CFAP53	9.15E-05	4.336445435	0.25	0.076	1	Ciliated	CFAP53
FBXO15	0.000157965	0.751765789	0.156	0.035	1	Ciliated	FBXO15
SAXO2	0.000167003	10.82512419	0.125	0.024	1	Ciliated	SAXO2
CGN	0.000177475	0.520597133	0.188	0.048	1	Ciliated	CGN
FRMPD2	0.000180577	2.429332564	0.125	0.024	1	Ciliated	FRMPD2
RIIAD1	0.000188558	2.980843057	0.219	0.062	1	Ciliated	RIIAD1
DNAH11	0.000207521	4.831267159	0.188	0.05	1	Ciliated	DNAH11
CYB5D1	0.00021235	0.53627512	0.188	0.049	1	Ciliated	CYB5D1
BBOF1	0.00027379	3.834761669	0.219	0.066	1	Ciliated	BBOF1
C11ORF16	0.000310874	1.384266025	0.156	0.037	1	Ciliated	C11ORF16
VSTM2L	0.000319596	9.111474635	0.125	0.026	1	Ciliated	VSTM2L
BCO2	0.000389232	1.493518707	0.125	0.026	1	Ciliated	BCO2
ARHGAP18	0.000443302	7.986128974	0.219	0.069	1	Ciliated	ARHGAP18
TSPAN19	0.000582824	7.861982951	0.125	0.027	1	Ciliated	TSPAN19
LCA5L	0.000804097	0.951264332	0.125	0.029	1	Ciliated	LCA5L
GCNT2	0.000837644	0.606635997	0.188	0.056	1	Ciliated	GCNT2
EFCAB1	0.000909614	7.744543281	0.219	0.076	1	Ciliated	EFCAB1
TRADD	0.001039947	0.31405042	0.281	0.103	1	Ciliated	TRADD
HAGHL	0.00110462	0.746273361	0.156	0.042	1	Ciliated	HAGHL
ST6GALNAC2	0.00115163	1.652286688	0.156	0.043	1	Ciliated	ST6GALNAC2
EMC3	0.001184039	2.458585347	0.094	0.384	1	Ciliated	EMC3
LRRIQ1	0.001239422	15.47328896	0.438	0.227	1	Ciliated	LRRIQ1
MDH1B	0.001270296	0.941905071	0.156	0.043	1	Ciliated	MDH1B
C4ORF47	0.001333554	0.495663087	0.125	0.03	1	Ciliated	C4ORF47
EPHX2	0.001641679	0.349760465	0.219	0.074	1	Ciliated	EPHX2
LRRC6	0.001678691	1.553415547	0.125	0.031	1	Ciliated	LRRC6
EZR	0.001981587	15.81544385	0.344	0.675	1	Ciliated	EZR
SHANK2	0.002175692	0.715711721	0.156	0.045	1	Ciliated	SHANK2
UBXN10	0.002266381	2.524229637	0.156	0.046	1	Ciliated	UBXN10
ARMC2	0.002815041	0.363349897	0.188	0.061	1	Ciliated	ARMC2
C17ORF97	0.002968212	2.489522041	0.188	0.064	1	Ciliated	C17ORF97
CFAP54	0.003721652	1.216887819	0.156	0.05	1	Ciliated	CFAP54
ARHGAP441	0.004144354	0.331799263	0.125	0.034	1	Ciliated	ARHGAP44
ARMC3	0.004389322	7.869641538	0.125	0.035	1	Ciliated	ARMC3
LRRC23	0.004823759	5.680827321	0.375	0.194	1	Ciliated	LRRC23
BAIAP3	0.004899708	0.754047144	0.156	0.05	1	Ciliated	BAIAP3
PPP4R3B	0.005195651	3.66744887	0.125	0.369	1	Ciliated	PPP4R3B
RGS22	0.005630195	0.71504316	0.156	0.051	1	Ciliated	RGS22
YIPF5	0.005743573	1.967402308	0.062	0.295	1	Ciliated	YIPF5
ATP2A2	0.006415245	0.667750667	0.188	0.476	1	Ciliated	ATP2A2
EHF	0.006702457	0.378183439	0.219	0.088	1	Ciliated	EHF
SPATA13	0.007748843	0.429307077	0.188	0.07	1	Ciliated	SPATA13
CDCP1	0.007793967	0.300905783	0.125	0.037	1	Ciliated	CDCP1
CCDC113	0.008050544	2.991890646	0.156	0.055	1	Ciliated	CCDC113
CFAP57	0.008372326	6.615429074	0.125	0.038	1	Ciliated	CFAP57
LRRC10B	0.0090909	1.974037646	0.188	0.075	1	Ciliated	LRRC10B
LAMB31	0.009838757	1.667725516	0.156	0.054	1	Ciliated	LAMB3
S100A9	0	287.9210779	0.865	0.017	0	DC	S100A9
S100A8	0	259.0671771	0.767	0.01	0	DC	S100A8
IL1B	0	198.4734773	0.56	0.006	0	DC	IL1B
S100A12	0	74.38928687	0.504	0.001	0	DC	S100A12
IL1RN	0	41.03246316	0.222	0.004	0	DC	IL1RN
EREG	0	29.6786656	0.391	0.004	0	DC	EREG
NLRP3	0	22.18430135	0.395	0.007	0	DC	NLRP3
CFD	0	19.11922137	0.658	0.025	0	DC	CFD
CD300E	0	14.83557282	0.447	0.003	0	DC	CD300E
CTSS	0	13.80883848	0.842	0.075	0	DC	CTSS
ANPEP	0	12.10684629	0.331	0.01	0	DC	ANPEP
C10ORF54	0	11.83150428	0.68	0.055	0	DC	C10ORF54
F13A1	0	11.19023568	0.162	0.002	0	DC	F13A1
LST1	0	10.92363589	0.812	0.019	0	DC	LST1
CFP	0	10.80641812	0.586	0.013	0	DC	CFP
HCAR3	0	10.69776194	0.109	0.001	0	DC	HCAR3
CD36	0	10.04052483	0.432	0.011	0	DC	CD36
OSM	0	10.00612586	0.274	0.006	0	DC	OSM
LINC01272	0	9.33001937	0.549	0.004	0	DC	LINC01272
ADGRE2	0	9.150035769	0.421	0.005	0	DC	ADGRE2
CSTA	0	9.124374702	0.643	0.005	0	DC	CSTA
MNDA	0	9.04748212	0.684	0.006	0	DC	MNDA
C5AR1	0	8.048370867	0.628	0.013	0	DC	C5AR1
EVI2B1	0	7.356417125	0.635	0.051	0	DC	EVI2B
MIR3945HG	0	7.142948658	0.162	0.002	0	DC	MIR3945HG
MYO1F	0	6.945217152	0.609	0.038	0	DC	MYO1F
CSF3R	0	6.734808212	0.481	0.012	0	DC	CSF3R
THBS1	0	6.595432255	0.436	0.021	0	DC	THBS1
FGR	0	6.390752611	0.647	0.014	0	DC	FGR
CD4	0	6.256214219	0.432	0.023	0	DC	CD4
C1ORF162	0	6.09026192	0.699	0.029	0	DC	C1ORF162
LRRC25	0	6.08894946	0.417	0.003	0	DC	LRRC25
THEMIS21	0	5.639821864	0.534	0.041	0	DC	THEMIS2
CASP1	0	5.597700898	0.53	0.031	0	DC	CASP1
PILRA	0	5.583124287	0.53	0.021	0	DC	PILRA
LILRA5	0	5.331807734	0.387	0.002	0	DC	LILRA5
ITGAX	0	5.19016674	0.462	0.009	0	DC	ITGAX
SCIMP1	0	5.185994564	0.301	0.01	0	DC	SCIMP
TNFRSF1B	0	5.158161702	0.707	0.052	0	DC	TNFRSF1B
SLC7A7	0	5.125410379	0.564	0.012	0	DC	SLC7A7
RETN	0	4.962070767	0.192	0.001	0	DC	RETN
TBXAS1	0	4.58473278	0.477	0.034	0	DC	TBXAS1
CLEC7A	0	4.549727303	0.605	0.006	0	DC	CLEC7A
TLR2	0	4.441710677	0.365	0.004	0	DC	TLR2
LCP2	0	4.337058971	0.455	0.029	0	DC	LCP2
LILRB1	0	4.294052757	0.444	0.005	0	DC	LILRB1
RNASE2	0	3.774185984	0.214	0.001	0	DC	RNASE2
CTB-61M7-2	0	3.614007617	0.282	0.001	0	DC	CTB-61M7-2
PTPRE	0	3.369174471	0.598	0.051	0	DC	PTPRE
CDA	0	3.356887726	0.32	0.002	0	DC	CDA
C19ORF38	0	3.270305908	0.368	0.007	0	DC	C19ORF38
CCR1	0	3.175701742	0.263	0.004	0	DC	CCR1
IL6R	0	3.045568958	0.312	0.013	0	DC	IL6R
ITGAM	0	2.988027314	0.282	0.007	0	DC	ITGAM
LILRB3	0	2.936620309	0.538	0.019	0	DC	LILRB3
STX11	0	2.879574525	0.47	0.029	0	DC	STX11
SLC11A1	0	2.538695823	0.695	0.024	0	DC	SLC11A1
LILRB2	0	2.518803833	0.553	0.005	0	DC	LILRB2
CD86	0	2.424599564	0.398	0.007	0	DC	CD86
AOAH	0	2.258721537	0.417	0.021	0	DC	AOAH
FPR2	0	2.162524573	0.211	0.001	0	DC	FPR2
GAS7	0	2.13184351	0.35	0.009	0	DC	GAS7
LILRA2	0	2.006879158	0.414	0.003	0	DC	LILRA2
LY861	0	2.003364899	0.32	0.008	0	DC	LY86
FCAR	0	1.985532519	0.173	0	0	DC	FCAR
RNASE6	0	1.959195622	0.391	0.008	0	DC	RNASE6
FPR1	0	1.941142427	0.699	0.005	0	DC	FPR1
PRAM1	0	1.92808524	0.365	0.005	0	DC	PRAM1
LILRA1	0	1.910978496	0.271	0.001	0	DC	LILRA1
TLR8	0	1.899245204	0.229	0.001	0	DC	TLR8
C3AR1	0	1.872633042	0.402	0.007	0	DC	C3AR1
SECTM1	0	1.841635311	0.372	0.02	0	DC	SECTM1
SIGLEC10	0	1.807056472	0.274	0.005	0	DC	SIGLEC10
AQP9	0	1.797094562	0.297	0.002	0	DC	AQP9
NCF41	0	1.715800521	0.361	0.014	0	DC	NCF4
HK3	0	1.647717506	0.218	0.001	0	DC	HK3
MCEMP1	0	1.635409086	0.207	0.003	0	DC	MCEMP1
PTAFR	0	1.599181479	0.312	0.007	0	DC	PTAFR
P2RY13	0	1.576172217	0.263	0.002	0	DC	P2RY13
OSCAR	0	1.547983792	0.293	0.002	0	DC	OSCAR
NFAM1	0	1.517413727	0.297	0.003	0	DC	NFAM1
CD300LF	0	1.421388536	0.263	0.002	0	DC	CD300LF
RGS18	0	1.397461339	0.233	0.002	0	DC	RGS18
CLEC4A	0	1.302443404	0.274	0.007	0	DC	CLEC4A
CD1D	0	1.297054463	0.192	0.002	0	DC	CD1D
MPEG1	0	1.294762658	0.59	0.006	0	DC	MPEG1
TLR4	0	1.28443098	0.286	0.005	0	DC	TLR4
CLEC12A	0	1.222568902	0.368	0.002	0	DC	CLEC12A
CD33	0	1.213642465	0.312	0.004	0	DC	CD33
CD300A	0	1.170290069	0.368	0.016	0	DC	CD300A
FAM198B	0	1.0917384	0.207	0.003	0	DC	FAM198B
GAPT1	0	1.052997593	0.263	0.004	0	DC	GAPT
TFEC	0	1.027077232	0.199	0.003	0	DC	TFEC
RASSF2	0	1.011823554	0.368	0.018	0	DC	RASSF2
CARD16	0	0.95691214	0.654	0.058	0	DC	CARD16
KCNE3	0	0.867200028	0.226	0.001	0	DC	KCNE3
SIGLEC14	0	0.844976411	0.214	0.002	0	DC	SIGLEC14
CD300C	0	0.821110511	0.18	0.004	0	DC	CD300C
CCR2	0	0.759331162	0.154	0.002	0	DC	CCR2
TNFSF13B	0	0.753965977	0.594	0.027	0	DC	TNFSF13B
MEFV	0	0.752242031	0.195	0.001	0	DC	MEFV
APOBR	0	0.710343632	0.244	0.006	0	DC	APOBR
SIGLEC9	0	0.705459461	0.158	0.002	0	DC	SIGLEC9
NLRP12	0	0.658109028	0.135	0.001	0	DC	NLRP12
SLC24A4	0	0.604665644	0.188	0.002	0	DC	SLC24A4
CLEC4E	0	0.591293747	0.391	0.002	0	DC	CLEC4E
CLEC4D	0	0.561892548	0.124	0.001	0	DC	CLEC4D
LILRA6	0	0.489951906	0.177	0.001	0	DC	LILRA6
SIRPB1	0	0.471117769	0.165	0.001	0	DC	SIRPB1
SIRPB2	0	0.470377896	0.147	0.001	0	DC	SIRPB2
VSTM1	0	0.447045489	0.105	0	0	DC	VSTM1
HCAR2	0	0.413622596	0.105	0.001	0	DC	HCAR2
NLRC4	0	0.323395848	0.128	0.001	0	DC	NLRC4
RASGRP4	0	0.289129691	0.12	0.001	0	DC	RASGRP4
LYN	1.79E-307	35.1436941	0.673	0.073	3.77E-303	DC	LYN
SIRPA	1.95E-306	1.341993404	0.278	0.011	4.09E-302	DC	SIRPA
HCLS1	1.54E-303	0.666034876	0.62	0.061	3.23E-299	DC	HCLS1
DOCK2	1.23E-302	3.721135431	0.44	0.03	2.59E-298	DC	DOCK2
STAB1	9.55E-301	3.482421135	0.252	0.009	2.01E-296	DC	STAB1
CD300LB	1.82E-296	0.393474838	0.105	0.001	3.82E-292	DC	CD300LB
11.Mar	3.58E-296	3.675627424	0.489	0.038	7.52E-292	DC	1.Mar
MYO1G	7.98E-291	7.250120997	0.519	0.044	1.68E-286	DC	MYO1G
CX3CR1	7.68E-284	6.069790484	0.222	0.007	1.61E-279	DC	CX3CR1
IRAK3	1.55E-272	5.815431113	0.481	0.04	3.26E-268	DC	IRAK3
GIMAP8	1.11E-267	0.809833214	0.177	0.005	2.33E-263	DC	GIMAP8
BST1	2.61E-265	1.153208065	0.248	0.01	5.49E-261	DC	BST1
DPYD	8.17E-265	3.658900475	0.368	0.024	1.72E-260	DC	DPYD
WAS1	2.00E-262	4.966968087	0.508	0.046	4.20E-258	DC	WAS
SRGN	1.03E-260	46.80788762	0.917	0.172	2.16E-256	DC	SRGN
BTK1	1.11E-259	1.341705479	0.259	0.011	2.33E-255	DC	BTK
CYTH4	1.95E-259	1.421069207	0.305	0.016	4.11E-255	DC	CYTH4
FGD21	4.47E-251	1.339268309	0.222	0.008	9.40E-247	DC	FGD2
ANXA1	8.39E-247	64.30334657	0.68	0.09	1.76E-242	DC	ANXA1
ADGRE1	4.44E-243	0.572940606	0.143	0.003	9.32E-239	DC	ADGRE1
FCGR1B	6.57E-240	0.696020634	0.124	0.002	1.38E-235	DC	FCGR1B
TLR6	8.61E-239	0.380482817	0.12	0.002	1.81E-234	DC	TLR6
ARHGAP30	3.21E-237	2.144551442	0.425	0.035	6.75E-233	DC	ARHGAP30
C5AR2	1.73E-236	4.010727101	0.158	0.004	3.64E-232	DC	C5AR2
TNFAIP8L2	1.27E-234	0.594652473	0.162	0.005	2.66E-230	DC	TNFAIP8L2
CCDC69	3.28E-233	2.306232707	0.383	0.029	6.88E-229	DC	CCDC69
PTPRC	3.22E-228	2.315994849	0.744	0.119	6.77E-224	DC	PTPRC
RAB31	9.70E-228	1.64986143	0.508	0.053	2.04E-223	DC	RAB31
LGALS9	3.54E-227	1.59884192	0.545	0.062	7.43E-223	DC	LGALS9
C11ORF21	1.14E-223	0.49225201	0.158	0.005	2.39E-219	DC	C11ORF21
PRKCB1	1.31E-223	3.997999072	0.455	0.043	2.76E-219	DC	PRKCB
SAMSN1	2.66E-219	14.79923013	0.598	0.076	5.60E-215	DC	SAMSN1
LAIR1	9.73E-218	0.867400131	0.312	0.02	2.04E-213	DC	LAIR1
NFE2	5.36E-212	0.562997321	0.128	0.003	1.13E-207	DC	NFE2
PLBD1	2.03E-211	11.98533735	0.451	0.045	4.27E-207	DC	PLBD1
IL183	1.84E-203	0.605062291	0.18	0.007	3.86E-199	DC	IL18
P2RX1	2.74E-203	0.541997527	0.124	0.003	5.76E-199	DC	P2RX1
FPR3	2.63E-202	2.949340311	0.12	0.003	5.52E-198	DC	FPR3
GLIPR1	6.22E-202	6.314839278	0.504	0.059	1.31E-197	DC	GLIPR1
PIK3AP1	1.25E-200	4.124068258	0.346	0.027	2.62E-196	DC	PIK3AP1
CD481	3.68E-200	8.217699734	0.654	0.101	7.74E-196	DC	CD48
CD531	1.17E-197	3.690328201	0.632	0.095	2.46E-193	DC	CD53
CR1	8.03E-197	0.286140254	0.102	0.002	1.69E-192	DC	CR1
SELL	2.00E-191	4.353757966	0.391	0.037	4.20E-187	DC	SELL
CCRL2	2.20E-191	5.887797237	0.177	0.007	4.62E-187	DC	CCRL2
ADGRE5	5.94E-191	27.55130189	0.571	0.082	1.25E-186	DC	ADGRE5
TLR1	1.20E-188	0.488906121	0.154	0.005	2.52E-184	DC	TLR1
IL10RA	3.80E-181	4.183277098	0.447	0.051	8.00E-177	DC	IL10RA
GIMAP4	1.05E-180	0.574068003	0.489	0.06	2.21E-176	DC	GIMAP4
SELPLG	1.80E-178	2.772578503	0.372	0.035	3.78E-174	DC	SELPLG
ZEB2	2.60E-178	12.66603035	0.699	0.134	5.46E-174	DC	ZEB2
NCKAP1L	5.97E-175	1.718008771	0.481	0.061	1.25E-170	DC	NCKAP1L
SAMHD1	9.92E-175	2.481486617	0.579	0.093	2.09E-170	DC	SAMHD1
HAVCR2	2.24E-174	0.682730935	0.338	0.03	4.72E-170	DC	HAVCR2
DOCK81	6.52E-173	4.08467534	0.489	0.064	1.37E-168	DC	DOCK8
PSTPIP2	7.24E-169	2.380351398	0.282	0.021	1.52E-164	DC	PSTPIP2
MAP3K81	1.24E-166	3.930683659	0.496	0.069	2.61E-162	DC	MAP3K8
VNN2	1.11E-164	1.563729599	0.139	0.005	2.34E-160	DC	VNN2
CHST15	1.52E-155	1.559321806	0.286	0.024	3.20E-151	DC	CHST15
BIN2	3.84E-155	3.782350327	0.406	0.048	8.06E-151	DC	BIN2
FERMT3	4.28E-154	2.750316206	0.492	0.072	9.00E-150	DC	FERMT3
ITGAL	1.10E-150	2.177961304	0.308	0.029	2.32E-146	DC	ITGAL
KCNE1	6.34E-150	1.789396909	0.165	0.008	1.33E-145	DC	KCNE1
ALDH3B1	1.46E-147	0.464336	0.214	0.014	3.06E-143	DC	ALDH3B1
SLC31A2	3.57E-147	6.177732735	0.387	0.047	7.51E-143	DC	SLC31A2
CD44	5.22E-147	18.03063376	0.797	0.225	1.10E-142	DC	CD44
SLA	1.14E-146	0.431000155	0.485	0.071	2.40E-142	DC	SLA
CPVL	2.90E-143	2.241274865	0.549	0.099	6.10E-139	DC	CPVL
SLC15A3	2.29E-142	1.04133627	0.323	0.033	4.82E-138	DC	SLC15A3
SNX20	7.78E-142	0.690280551	0.211	0.014	1.63E-137	DC	SNX20
TNFSF10	3.11E-139	2.196097861	0.481	0.076	6.54E-135	DC	TNFSF10
RNF144B	5.05E-139	14.84542872	0.312	0.032	1.06E-134	DC	RNF144B
EHBP1L1	1.32E-137	2.747790699	0.432	0.062	2.78E-133	DC	EHBP1L1
EMILIN2	1.69E-135	2.608999854	0.459	0.07	3.55E-131	DC	EMILIN2
DYSF	4.81E-134	0.511636008	0.113	0.004	1.01E-129	DC	DYSF
EVI2A1	9.21E-133	1.802501126	0.346	0.04	1.94E-128	DC	EVI2A
NOTCH2	1.57E-132	1.605534198	0.312	0.033	3.30E-128	DC	NOTCH2
IL1R2	2.54E-131	10.92374926	0.158	0.009	5.35E-127	DC	IL1R2
DOK3	1.43E-130	0.736955379	0.203	0.014	3.01E-126	DC	DOK3
SASH31	2.99E-130	0.855697353	0.252	0.022	6.29E-126	DC	SASH3
CECR1	4.42E-130	4.297290897	0.466	0.075	9.29E-126	DC	CECR1
DDX3Y	7.18E-129	0.877851168	0.195	0.013	1.51E-124	DC	DDX3Y
AHR1	1.35E-128	2.052935484	0.274	0.027	2.83E-124	DC	AHR
SLC2A3	4.34E-125	21.02156746	0.549	0.113	9.12E-121	DC	SLC2A3
HRH2	9.52E-125	3.042289668	0.316	0.036	2.00E-120	DC	HRH2
GPSM31	2.40E-124	3.448098109	0.647	0.151	5.05E-120	DC	GPSM3
AHNAK	3.54E-120	2.689177322	0.53	0.109	7.43E-116	DC	AHNAK
PARVG1	5.06E-120	1.871002149	0.35	0.045	1.06E-115	DC	PARVG
CCL20	5.16E-120	4.70093291	0.128	0.006	1.09E-115	DC	CCL20
PTGER4	5.08E-118	1.009163193	0.346	0.045	1.07E-113	DC	PTGER4
DPEP2	8.45E-118	0.422750421	0.117	0.005	1.78E-113	DC	DPEP2
ALOX5	5.02E-116	1.977009883	0.395	0.059	1.06E-111	DC	ALOX5
IFITM2	6.49E-115	3.896978453	0.654	0.165	1.36E-110	DC	IFITM2
RIN3	4.25E-114	1.903377845	0.32	0.04	8.93E-110	DC	RIN3
RILPL2	1.50E-113	6.343365802	0.594	0.146	3.15E-109	DC	RILPL2
PDE4B1	3.10E-113	5.233792459	0.402	0.063	6.52E-109	DC	PDE4B
ENTPD1	7.50E-113	0.306973092	0.267	0.028	1.58E-108	DC	ENTPD1
JAK2	4.40E-112	0.868677036	0.237	0.023	9.25E-108	DC	JAK2
FAM65B	1.15E-111	7.618446238	0.391	0.06	2.41E-107	DC	FAM65B
TNF	4.41E-111	51.31745533	0.165	0.011	9.26E-107	DC	TNF
PLCB2	2.15E-110	1.415472727	0.274	0.031	4.51E-106	DC	PLCB2
SH2B3	5.38E-110	1.177935214	0.297	0.036	1.13E-105	DC	SH2B3
GIMAP1	9.10E-110	1.619610838	0.301	0.036	1.91E-105	DC	GIMAP1
RNF149	1.62E-106	11.26733269	0.62	0.169	3.40E-102	DC	RNF149
METRNL	4.18E-106	4.172083932	0.556	0.125	8.78E-102	DC	METRNL
TGFB11	2.80E-105	2.013412419	0.553	0.124	5.88E-101	DC	TGFB1
TRIM221	3.10E-105	1.435957522	0.35	0.05	6.51E-101	DC	TRIM22
F5	1.31E-104	0.52289039	0.105	0.005	2.76E-100	DC	F5
LUCAT1	3.33E-103	1.094972302	0.117	0.006	7.00E-99	DC	LUCAT1
CIITA	3.39E-103	0.463754673	0.15	0.01	7.13E-99	DC	CIITA
AP001055-6	1.99E-102	0.401644974	0.109	0.005	4.19E-98	DC	AP001055-6
INPP5D1	2.13E-101	1.016825884	0.293	0.037	4.47E-97	DC	INPP5D
SOD2	7.09E-101	19.57962554	0.865	0.408	1.49E-96	DC	SOD2
MAPKAPK3	3.69E-100	2.915679916	0.391	0.067	7.76E-96	DC	MAPKAPK3
RXRA	7.31E-99	2.54859395	0.414	0.075	1.54E-94	DC	RXRA
STK10	2.02E-98	2.032392498	0.383	0.064	4.24E-94	DC	STK10
STK17B	5.76E-96	9.069522296	0.635	0.183	1.21E-91	DC	STK17B
SERPINB9	3.06E-95	7.127034155	0.353	0.057	6.42E-91	DC	SERPINB9
CYTIP	2.31E-94	2.968264013	0.481	0.101	4.86E-90	DC	CYTIP
ACSL1	4.30E-93	14.35066245	0.44	0.088	9.03E-89	DC	ACSL1
IQGAP2	1.75E-92	1.604487685	0.368	0.063	3.67E-88	DC	IQGAP2
MYD88	3.16E-92	2.660363369	0.402	0.075	6.65E-88	DC	MYD88
HVCN11	1.28E-90	0.580838836	0.158	0.012	2.70E-86	DC	HVCN1
MLKL	4.86E-90	0.320292738	0.147	0.011	1.02E-85	DC	MLKL
APBB1IP	1.24E-89	1.61761095	0.342	0.056	2.60E-85	DC	APBB1IP
TSPAN32	2.50E-89	0.529240812	0.15	0.011	5.26E-85	DC	TSPAN32
IKZF1	2.82E-89	10.68236191	0.335	0.053	5.93E-85	DC	IKZF1
NAMPT	1.80E-86	10.3754379	0.808	0.41	3.79E-82	DC	NAMPT
PIK3R5	5.84E-85	0.623679472	0.158	0.013	1.23E-80	DC	PIK3R5
S1PR41	3.30E-84	0.277496047	0.293	0.043	6.93E-80	DC	S1PR4
NABP1	5.30E-84	14.69318484	0.372	0.069	1.11E-79	DC	NABP1
RGS191	6.62E-84	6.145049672	0.425	0.091	1.39E-79	DC	RGS19
NR4A3	1.92E-82	2.140880945	0.327	0.055	4.04E-78	DC	NR4A3
TCIRG1	3.11E-82	2.996137563	0.526	0.14	6.54E-78	DC	TCIRG1
PTK2B	7.84E-82	0.939192252	0.331	0.056	1.65E-77	DC	PTK2B
RASGRP21	9.82E-82	0.940261599	0.271	0.038	2.06E-77	DC	RASGRP2
GPR132	1.69E-81	0.65931819	0.15	0.013	3.54E-77	DC	GPR132
FLVCR2	1.66E-80	0.328457943	0.12	0.008	3.49E-76	DC	FLVCR2
PTPN61	4.92E-80	2.25971127	0.564	0.161	1.03E-75	DC	PTPN6
CASP41	1.32E-78	3.706687206	0.523	0.139	2.77E-74	DC	CASP4
IRF5	6.15E-77	0.574378195	0.154	0.014	1.29E-72	DC	IRF5
LYL11	9.32E-77	0.951620156	0.308	0.052	1.96E-72	DC	LYL1
ADAM8	2.41E-76	1.011707979	0.214	0.026	5.06E-72	DC	ADAM8
ADCY7	3.47E-76	0.783964572	0.184	0.02	7.29E-72	DC	ADCY7
GPR183	1.00E-75	13.80544633	0.316	0.055	2.10E-71	DC	GPR183
CEBPA	2.15E-75	0.775139592	0.177	0.018	4.51E-71	DC	CEBPA
LAT21	2.96E-75	1.489308173	0.312	0.054	6.22E-71	DC	LAT2
XAF1	3.61E-74	7.535053528	0.327	0.059	7.58E-70	DC	XAF1
VAV1	7.81E-73	0.746283457	0.18	0.02	1.64E-68	DC	VAV1
DDX60L	9.62E-73	1.053938778	0.252	0.037	2.02E-68	DC	DDX60L
ZYX	4.38E-72	2.125407099	0.477	0.123	9.21E-68	DC	ZYX
LYST	9.42E-72	6.622706556	0.489	0.138	1.98E-67	DC	LYST
MTMR11	1.62E-71	0.743631503	0.162	0.016	3.41E-67	DC	MTMR11
ICAM31	4.77E-71	1.97879685	0.429	0.103	1.00E-66	DC	ICAM3
SMAP2	1.55E-67	9.15596403	0.654	0.258	3.27E-63	DC	SMAP2
TLR5	7.60E-65	0.42917288	0.109	0.008	1.60E-60	DC	TLR5
TAGAP1	1.49E-64	2.113463543	0.282	0.05	3.13E-60	DC	TAGAP
IL17RA	1.68E-63	3.369129568	0.357	0.081	3.53E-59	DC	IL17RA
OAS2	2.55E-63	0.600537529	0.18	0.022	5.37E-59	DC	OAS2
SPN	3.72E-63	11.48993267	0.286	0.053	7.82E-59	DC	SPN
PTGER2	3.94E-63	0.692048258	0.207	0.029	8.29E-59	DC	PTGER2
ADAMTSL4	5.28E-63	0.522956693	0.143	0.014	1.11E-58	DC	ADAMTSL4
SAMD9L1	6.07E-63	3.226380631	0.237	0.037	1.28E-58	DC	SAMD9L
VCAN	6.65E-63	5.152849912	0.628	0.255	1.40E-58	DC	VCAN
TMEM71	7.20E-63	0.385872855	0.117	0.01	1.51E-58	DC	TMEM71
SLC8A1	8.98E-63	1.206291041	0.278	0.05	1.89E-58	DC	SLC8A1
TNFAIP3	2.02E-62	49.84870695	0.459	0.127	4.24E-58	DC	TNFAIP3
ADAP1	3.36E-62	0.717881579	0.203	0.028	7.05E-58	DC	ADAP1
GRK3	4.54E-62	1.751566513	0.323	0.068	9.53E-58	DC	GRK3
NFKBID1	1.09E-61	5.579992987	0.293	0.056	2.29E-57	DC	NFKBID
STXBP2	3.09E-61	9.400746506	0.677	0.28	6.49E-57	DC	STXBP2
TRAF3IP31	5.10E-61	1.156689707	0.259	0.045	1.07E-56	DC	TRAF3IP3
ARRB11	4.63E-60	1.330929592	0.263	0.047	9.73E-56	DC	ARRB1
DMXL2	5.83E-60	1.68483172	0.402	0.105	1.22E-55	DC	DMXL2
SQRDL	8.71E-60	1.68385615	0.297	0.06	1.83E-55	DC	SQRDL
JAK3	2.11E-59	0.466434467	0.173	0.022	4.44E-55	DC	JAK3
LACTB	2.19E-59	2.252141201	0.436	0.12	4.60E-55	DC	LACTB
ARHGAP26	2.02E-58	0.879172581	0.271	0.051	4.25E-54	DC	ARHGAP26
ARHGEF6	7.12E-58	0.615663171	0.184	0.025	1.50E-53	DC	ARHGEF6
RASSF5	5.26E-57	2.580665512	0.338	0.079	1.11E-52	DC	RASSF5
MX2	7.34E-56	2.331518317	0.353	0.084	1.54E-51	DC	MX2
TMEM154	8.03E-56	0.389532589	0.229	0.039	1.69E-51	DC	TMEM154
ARRB2	1.08E-54	1.146725808	0.605	0.248	2.26E-50	DC	ARRB2
IL1RAP	1.10E-54	2.772187143	0.147	0.017	2.31E-50	DC	IL1RAP
LY75	4.48E-54	0.344300446	0.102	0.009	9.41E-50	DC	LY75
TMC8	5.63E-54	0.450742722	0.177	0.025	1.18E-49	DC	TMC8
TNFRSF1A	3.09E-53	1.115257767	0.35	0.086	6.50E-49	DC	TNFRSF1A
FLI1	1.42E-52	0.690798568	0.241	0.044	2.98E-48	DC	FLI1
NBEAL21	7.38E-52	1.201746707	0.211	0.036	1.55E-47	DC	NBEAL2
GPAT3	2.62E-51	0.708185354	0.102	0.009	5.51E-47	DC	GPAT3
CARD9	6.45E-51	0.388607633	0.165	0.023	1.36E-46	DC	CARD9
RASGEF1B	1.19E-50	5.974573602	0.376	0.105	2.50E-46	DC	RASGEF1B
C16ORF54	1.63E-50	0.423550621	0.124	0.014	3.43E-46	DC	C16ORF54
PSTPIP1	2.78E-50	0.963348782	0.244	0.047	5.84E-46	DC	PSTPIP1
HACD4	7.85E-50	0.885837297	0.282	0.061	1.65E-45	DC	HACD4
KIAA0513	8.05E-50	0.468749358	0.162	0.022	1.69E-45	DC	KIAA0513
GPR651	1.58E-48	0.419651818	0.214	0.038	3.32E-44	DC	GPR65
ASGR1	2.00E-48	3.699478517	0.342	0.089	4.20E-44	DC	ASGR1
NPL	4.32E-48	0.676964748	0.203	0.035	9.08E-44	DC	NPL
TPP1	5.45E-48	4.714214339	0.523	0.193	1.15E-43	DC	TPP1
PAG1	7.77E-48	1.845408824	0.305	0.073	1.63E-43	DC	PAG1
DOCK101	8.99E-48	1.181216328	0.184	0.03	1.89E-43	DC	DOCK10
GPBAR1	1.03E-47	4.964302685	0.188	0.031	2.16E-43	DC	GPBAR1
CPPED1	1.06E-47	3.573461036	0.432	0.139	2.22E-43	DC	CPPED1
SEMA4A	1.42E-47	1.046852873	0.177	0.028	2.99E-43	DC	SEMA4A
SLC16A6	3.49E-47	0.772761719	0.113	0.012	7.34E-43	DC	SLC16A6
ARHGAP31	4.55E-47	0.276911705	0.12	0.014	9.57E-43	DC	ARHGAP31
SULF2	8.82E-47	0.866747177	0.323	0.082	1.85E-42	DC	SULF2
EPSTI1	1.56E-46	13.35610691	0.32	0.081	3.28E-42	DC	EPSTI1
PLEKHO2	2.25E-46	0.549492783	0.233	0.046	4.73E-42	DC	PLEKHO2
SLAMF7	6.88E-46	3.210160169	0.139	0.018	1.45E-41	DC	SLAMF7
IFI44L1	7.13E-46	2.53377138	0.162	0.024	1.50E-41	DC	IFI44L
CYSLTR11	7.61E-46	0.29987101	0.117	0.013	1.60E-41	DC	CYSLTR1
MIR29A	9.11E-46	0.522818872	0.124	0.015	1.91E-41	DC	MIR29A
MIR22HG2	1.07E-45	0.862179653	0.222	0.043	2.24E-41	DC	MIR22HG
NUP214	8.63E-45	3.035420867	0.564	0.228	1.81E-40	DC	NUP214
LRMP1	1.15E-44	0.498283725	0.158	0.024	2.41E-40	DC	LRMP
LPCAT2	3.71E-44	0.490669954	0.192	0.034	7.80E-40	DC	LPCAT2
PPM1M	2.85E-43	0.414685803	0.18	0.031	5.98E-39	DC	PPM1M
VASP	7.69E-43	5.204345512	0.635	0.324	1.62E-38	DC	VASP
PDE4A	1.14E-42	0.354885989	0.139	0.019	2.39E-38	DC	PDE4A
LINC00936	1.62E-42	13.15219893	0.462	0.173	3.42E-38	DC	LINC00936
SLC2A6	9.83E-42	5.050716804	0.305	0.08	2.07E-37	DC	SLC2A6
STAT6	1.42E-41	1.374877488	0.305	0.08	2.99E-37	DC	STAT6
PPM1F	3.26E-41	0.601940103	0.237	0.052	6.86E-37	DC	PPM1F
AKAP13	1.12E-39	15.28045402	0.662	0.357	2.36E-35	DC	AKAP13
RP3-395M20-12	1.40E-39	2.318593549	0.158	0.026	2.93E-35	DC	RP3-395M20-12
RHBDF21	1.81E-39	0.873802631	0.222	0.048	3.79E-35	DC	RHBDF2
SAMD4A	4.38E-39	0.593870725	0.102	0.012	9.20E-35	DC	SAMD4A
RPS6KA4	6.36E-39	0.818074563	0.248	0.059	1.34E-34	DC	RPS6KA4
HBEGF	6.74E-39	13.78949441	0.425	0.153	1.42E-34	DC	HBEGF
PLEC	1.36E-38	1.730953001	0.342	0.105	2.86E-34	DC	PLEC
PRKCD	2.48E-38	0.8845411	0.282	0.074	5.21E-34	DC	PRKCD
NFKB21	2.66E-38	2.09803936	0.286	0.076	5.58E-34	DC	NFKB2
SIDT2	1.49E-37	2.284513541	0.237	0.056	3.12E-33	DC	SIDT2
ICAM2	1.86E-37	1.792843175	0.252	0.062	3.90E-33	DC	ICAM2
SH3BGRL3	2.60E-37	0.372664373	0.842	0.808	5.47E-33	DC	SH3BGRL3
APOL3	6.18E-37	0.950083787	0.211	0.045	1.30E-32	DC	APOL3
TMEM170B	7.46E-37	1.320266287	0.274	0.073	1.57E-32	DC	TMEM170B
SH3KBP1	8.59E-37	1.286615522	0.444	0.165	1.81E-32	DC	SH3KBP1
NBPF19	9.11E-37	0.675099587	0.18	0.035	1.91E-32	DC	NBPF19
IQGAP1	1.55E-36	0.439551324	0.639	0.354	3.25E-32	DC	IQGAP1
MYOF1	3.35E-36	0.862244908	0.184	0.036	7.04E-32	DC	MYOF
ARHGAP27	6.24E-36	0.378031509	0.184	0.037	1.31E-31	DC	ARHGAP27
NAAA	2.55E-35	5.263258943	0.342	0.111	5.37E-31	DC	NAAA
LPXN1	2.74E-35	0.679623083	0.214	0.049	5.77E-31	DC	LPXN
NAIP	3.54E-35	0.892060872	0.331	0.103	7.45E-31	DC	NAIP
GSAP1	3.62E-35	0.590217321	0.222	0.051	7.61E-31	DC	GSAP
WIPF1	3.06E-34	1.123031693	0.391	0.142	6.43E-30	DC	WIPF1
IQSEC1	3.26E-34	1.190852741	0.278	0.079	6.85E-30	DC	IQSEC1
TRIM381	1.32E-33	2.372535066	0.365	0.125	2.77E-29	DC	TRIM38
GIMAP2	1.49E-33	0.564139125	0.15	0.027	3.13E-29	DC	GIMAP2
OAF	2.49E-33	0.468128752	0.113	0.016	5.23E-29	DC	OAF
DENND31	3.67E-33	1.122011877	0.229	0.058	7.70E-29	DC	DENND3
KIAA0930	9.40E-33	1.991895545	0.335	0.112	1.98E-28	DC	KIAA0930
CELF2	1.33E-32	5.033567593	0.534	0.247	2.80E-28	DC	CELF2
TNFRSF10B1	1.44E-32	0.485325429	0.117	0.018	3.02E-28	DC	TNFRSF10B
RAB20	3.21E-32	1.374437792	0.259	0.073	6.75E-28	DC	RAB20
PREX1	4.38E-32	0.614010387	0.346	0.117	9.20E-28	DC	PREX1
ARAP1	5.42E-32	1.056063197	0.278	0.082	1.14E-27	DC	ARAP1
MVP	7.85E-32	1.362386815	0.38	0.139	1.65E-27	DC	MVP
CD79B1	1.21E-31	1.209904863	0.12	0.019	2.54E-27	DC	CD79B
TMBIM1	3.64E-31	1.436151047	0.252	0.069	7.65E-27	DC	TMBIM1
NBPF14	6.68E-31	0.371744923	0.12	0.02	1.40E-26	DC	NBPF14
PTGIR	1.29E-30	0.347878587	0.102	0.015	2.72E-26	DC	PTGIR
MANBA	2.14E-30	0.59812173	0.211	0.053	4.49E-26	DC	MANBA
LATS21	2.63E-30	2.375873191	0.102	0.015	5.53E-26	DC	LATS2
GMIP	3.59E-30	0.597057462	0.229	0.061	7.55E-26	DC	GMIP
TET2	7.47E-30	2.013011255	0.35	0.124	1.57E-25	DC	TET2
PID1	8.48E-30	0.892052297	0.124	0.021	1.78E-25	DC	PID1
JDP2	1.43E-29	0.533287982	0.263	0.077	3.00E-25	DC	JDP2
PTPRJ	1.95E-29	0.860891829	0.282	0.087	4.09E-25	DC	PTPRJ
MOB3A1	5.51E-29	1.600030044	0.316	0.11	1.16E-24	DC	MOB3A
NCOA4	6.29E-29	1.418408879	0.459	0.205	1.32E-24	DC	NCOA4
ERAP2	7.11E-29	0.631752367	0.252	0.073	1.50E-24	DC	ERAP2
SH3BP2	1.47E-28	1.051163179	0.357	0.133	3.08E-24	DC	SH3BP2
ELF1	2.42E-28	2.031413651	0.511	0.235	5.09E-24	DC	ELF1
CLIP4	4.46E-28	0.591172355	0.135	0.026	9.38E-24	DC	CLIP4
GK	5.55E-28	9.309311731	0.32	0.116	1.17E-23	DC	GK
AGTRAP	8.14E-28	0.759816693	0.508	0.244	1.71E-23	DC	AGTRAP
TTC7A	1.61E-27	0.814648316	0.184	0.045	3.39E-23	DC	TTC7A
DSE	2.26E-27	4.53275254	0.308	0.108	4.74E-23	DC	DSE
ALPK1	4.76E-27	0.310087381	0.109	0.018	1.00E-22	DC	ALPK1
MAP3K1	5.06E-27	1.326955925	0.323	0.115	1.06E-22	DC	MAP3K1
OGFRL1	5.18E-27	0.654634069	0.466	0.218	1.09E-22	DC	OGFRL1
NAGA	6.10E-27	0.629126865	0.226	0.064	1.28E-22	DC	NAGA
RILP1	7.25E-27	0.379226162	0.12	0.022	1.52E-22	DC	RILP
GPCPD1	1.07E-26	2.404821009	0.398	0.173	2.25E-22	DC	GPCPD1
TBC1D10C1	1.35E-26	1.284192661	0.195	0.05	2.83E-22	DC	TBC1D10C
IL161	1.75E-26	0.391552603	0.139	0.028	3.67E-22	DC	IL16
SH3BP1	1.99E-26	0.69801404	0.267	0.085	4.18E-22	DC	SH3BP1
RP2	3.25E-26	0.839638324	0.252	0.078	6.83E-22	DC	RP2
MXD1	5.22E-26	15.7140508	0.47	0.23	1.10E-21	DC	MXD1
AP1S2	1.00E-25	0.844334312	0.639	0.408	2.10E-21	DC	AP1S2
ARHGAP45	2.51E-25	1.695495907	0.342	0.131	5.27E-21	DC	ARHGAP45
GNS	2.61E-25	1.707435417	0.44	0.205	5.48E-21	DC	GNS
HIPK3	3.09E-25	1.247832	0.335	0.126	6.50E-21	DC	HIPK3
TNFSF12	7.59E-25	0.62060743	0.18	0.046	1.59E-20	DC	TNFSF12
UNC13D	8.47E-25	0.52462418	0.211	0.059	1.78E-20	DC	UNC13D
RIPK2	8.99E-25	0.953619182	0.293	0.105	1.89E-20	DC	RIPK2
TBC1D91	9.96E-25	0.750167636	0.184	0.048	2.09E-20	DC	TBC1D9
KCNAB2	1.04E-24	1.8575662	0.301	0.109	2.18E-20	DC	KCNAB2
PIK3CD	1.06E-24	0.266360784	0.124	0.024	2.23E-20	DC	PIK3CD
RNF213	1.60E-24	1.824707245	0.62	0.387	3.35E-20	DC	RNF213
RAB8B	1.71E-24	0.853785567	0.327	0.122	3.59E-20	DC	RAB8B
MBNL1	1.96E-24	1.128579181	0.556	0.313	4.12E-20	DC	MBNL1
CMTM6	5.83E-24	2.247090247	0.613	0.385	1.23E-19	DC	CMTM6
CDH23	1.05E-23	0.374559747	0.128	0.027	2.20E-19	DC	CDH23
MEGF9	1.13E-23	1.891988934	0.368	0.159	2.38E-19	DC	MEGF9
OSTF1	2.12E-23	1.646507692	0.368	0.158	4.46E-19	DC	OSTF1
RUNX1	2.39E-23	0.881295579	0.263	0.091	5.02E-19	DC	RUNX1
FKBP15	2.47E-23	1.220724974	0.301	0.112	5.18E-19	DC	FKBP15
CSK1	3.22E-23	3.182434729	0.391	0.177	6.76E-19	DC	CSK
ARHGAP91	3.26E-23	0.63400803	0.192	0.054	6.86E-19	DC	ARHGAP9
SLC6A6	3.33E-23	0.708455547	0.241	0.078	7.01E-19	DC	SLC6A6
PER1	5.19E-23	1.627811351	0.357	0.149	1.09E-18	DC	PER1
NFKBIA	9.71E-23	11.37601262	0.748	0.597	2.04E-18	DC	NFKBIA
ZCCHC6	2.06E-22	1.754388849	0.342	0.141	4.33E-18	DC	ZCCHC6
C15ORF39	3.19E-22	1.155215786	0.233	0.076	6.70E-18	DC	C15ORF39
PHACTR1	4.83E-22	6.499578499	0.383	0.176	1.02E-17	DC	PHACTR1
SCO2	9.70E-22	1.085087555	0.398	0.187	2.04E-17	DC	SCO2
SYK	1.41E-21	1.40597005	0.421	0.195	2.96E-17	DC	SYK
GCA	2.82E-21	0.269516335	0.53	0.278	5.93E-17	DC	GCA
OTUD1	3.25E-21	3.095778349	0.263	0.097	6.83E-17	DC	OTUD1
SNAP23	3.54E-21	0.868345468	0.316	0.124	7.44E-17	DC	SNAP23
PLK3	3.69E-21	1.03365566	0.425	0.204	7.75E-17	DC	PLK3
TRPV2	4.00E-21	0.313264247	0.124	0.028	8.41E-17	DC	TRPV2
TMC6	4.09E-21	1.90412179	0.267	0.098	8.59E-17	DC	TMC6
DOCK5	4.10E-21	0.367007909	0.293	0.11	8.62E-17	DC	DOCK5
MAP3K3	7.45E-21	1.003610775	0.338	0.144	1.57E-16	DC	MAP3K3
WBP1L	8.73E-21	0.454311638	0.192	0.057	1.83E-16	DC	WBP1L
RASAL3	1.64E-20	0.358986594	0.139	0.034	3.46E-16	DC	RASAL3
GLB1	2.10E-20	1.146889569	0.263	0.097	4.41E-16	DC	GLB1
PYGL	2.82E-20	0.466268977	0.244	0.084	5.92E-16	DC	PYGL
AP5B1	3.61E-20	0.291697516	0.147	0.038	7.59E-16	DC	AP5B1
VDR	3.98E-20	0.92128729	0.132	0.032	8.36E-16	DC	VDR
GRK2	5.01E-20	2.503646223	0.515	0.293	1.05E-15	DC	GRK2
UBA7	5.36E-20	0.296834991	0.124	0.029	1.13E-15	DC	UBA7
MR1	9.35E-20	0.851238273	0.158	0.043	1.96E-15	DC	MR1
BACH1	1.21E-19	1.809295868	0.383	0.185	2.55E-15	DC	BACH1
ATG16L2	1.96E-19	0.80050065	0.229	0.08	4.11E-15	DC	ATG16L2
ARHGAP4	2.26E-19	0.685713533	0.353	0.159	4.75E-15	DC	ARHGAP4
SLC25A37	3.24E-19	0.868337063	0.451	0.236	6.81E-15	DC	SLC25A37
SORL1	4.76E-19	2.910435108	0.346	0.159	9.99E-15	DC	SORL1
2.Mar	6.02E-19	0.757256604	0.305	0.127	1.27E-14	DC	2.Mar
SNX18	8.05E-19	1.009442652	0.222	0.079	1.69E-14	DC	SNX18
ARL6IP5	1.12E-18	0.504524439	0.556	0.35	2.35E-14	DC	ARL6IP5
NUMB	1.77E-18	1.497128357	0.406	0.207	3.73E-14	DC	NUMB
PICALM	2.32E-18	1.169898332	0.41	0.206	4.88E-14	DC	PICALM
ARAP22	2.65E-18	0.5152276	0.143	0.039	5.57E-14	DC	ARAP2
RELT	3.00E-18	0.831319445	0.241	0.089	6.30E-14	DC	RELT
PTPN18	3.69E-18	1.173020898	0.398	0.194	7.76E-14	DC	PTPN18
PFKFB3	6.34E-18	6.277439367	0.267	0.108	1.33E-13	DC	PFKFB3
SERPINB8	8.78E-18	0.505099408	0.169	0.052	1.85E-13	DC	SERPINB8
MDFIC	1.82E-17	0.687162007	0.184	0.06	3.83E-13	DC	MDFIC
MYO9B	2.10E-17	1.457840986	0.451	0.246	4.42E-13	DC	MYO9B
NACC2	2.22E-17	0.258910532	0.132	0.035	4.66E-13	DC	NACC2
IL27RA1	2.80E-17	1.022019391	0.195	0.066	5.89E-13	DC	IL27RA
VPS13C	3.38E-17	1.420475835	0.365	0.179	7.10E-13	DC	VPS13C
CHST2	3.85E-17	0.473458009	0.135	0.037	8.09E-13	DC	CHST2
SPATA131	4.83E-17	0.652303357	0.199	0.069	1.01E-12	DC	SPATA13
ACTR2	5.31E-17	2.665830234	0.665	0.532	1.12E-12	DC	ACTR2
PLEKHA2	1.15E-16	0.538335469	0.184	0.062	2.42E-12	DC	PLEKHA2
PIEZO1	1.19E-16	0.262724758	0.147	0.042	2.50E-12	DC	PIEZO1
EDEM12	1.40E-16	0.473242029	0.158	0.049	2.93E-12	DC	EDEM1
RNPEPL1	1.54E-16	1.495424478	0.376	0.19	3.23E-12	DC	RNPEPL1
LINC00937	1.93E-16	0.827431776	0.105	0.025	4.06E-12	DC	LINC00937
KCNK6	4.05E-16	0.67359248	0.158	0.049	8.51E-12	DC	KCNK6
FAM214B	4.75E-16	0.547883944	0.173	0.057	9.99E-12	DC	FAM214B
GOLGA8A	5.24E-16	4.649016432	0.019	0.23	1.10E-11	DC	GOLGA8A
DIAPH21	5.72E-16	0.644715731	0.248	0.1	1.20E-11	DC	DIAPH2
FFAR2	7.12E-16	0.431288025	0.117	0.03	1.50E-11	DC	FFAR2
CSGALNACT2	9.72E-16	2.275621689	0.301	0.139	2.04E-11	DC	CSGALNACT2
ACSL5	1.00E-15	0.25046649	0.132	0.037	2.11E-11	DC	ACSL5
RAPGEF1	1.28E-15	0.824204325	0.286	0.126	2.70E-11	DC	RAPGEF1
SP1001	1.66E-15	1.486367008	0.346	0.165	3.50E-11	DC	SP100
RALB	2.27E-15	0.462849946	0.293	0.129	4.77E-11	DC	RALB
TWISTNB	3.04E-15	3.541548987	0.117	0.348	6.39E-11	DC	TWISTNB
MPP7	3.27E-15	0.753040467	0.143	0.044	6.87E-11	DC	MPP7
B4GALT1	3.98E-15	2.871565151	0.263	0.113	8.36E-11	DC	B4GALT1
ARL8B	5.26E-15	0.925046804	0.32	0.154	1.11E-10	DC	ARL8B
MYO15B	5.92E-15	0.264351839	0.139	0.042	1.24E-10	DC	MYO15B
MAP2K3	1.07E-14	4.038425054	0.353	0.182	2.25E-10	DC	MAP2K3
ANKRD441	1.47E-14	0.575373859	0.188	0.069	3.10E-10	DC	ANKRD44
IKBKE	1.87E-14	0.451203745	0.102	0.026	3.93E-10	DC	IKBKE
DOCK11	3.23E-14	0.779104089	0.195	0.074	6.78E-10	DC	DOCK11
FGD3	4.23E-14	0.253748197	0.173	0.061	8.89E-10	DC	FGD3
DEF6	6.93E-14	0.298787284	0.173	0.061	1.46E-09	DC	DEF6
PPP1R18	1.08E-13	0.271027167	0.38	0.197	2.28E-09	DC	PPP1R18
RARA	1.47E-13	1.277257718	0.297	0.146	3.09E-09	DC	RARA
TWF21	1.94E-13	1.222304237	0.417	0.242	4.08E-09	DC	TWF2
MAN2A2	2.09E-13	0.322954447	0.154	0.053	4.39E-09	DC	MAN2A2
METTL21A	2.87E-13	0.740083849	0.105	0.314	6.04E-09	DC	METTL21A
NAGK	4.09E-13	0.259392543	0.496	0.312	8.59E-09	DC	NAGK
NUDT16	5.28E-13	0.884245248	0.35	0.184	1.11E-08	DC	NUDT16
ZNF467	6.99E-13	0.314908187	0.218	0.09	1.47E-08	DC	ZNF467
RGS101	7.13E-13	2.61043182	0.523	0.31	1.50E-08	DC	RGS10
CYTH1	1.12E-12	1.002122493	0.297	0.148	2.36E-08	DC	CYTH1
MYADM	1.60E-12	8.332491404	0.462	0.288	3.35E-08	DC	MYADM
MYO5A	2.09E-12	0.358310545	0.154	0.055	4.40E-08	DC	MYO5A
RAP1A	2.35E-12	2.056724378	0.515	0.331	4.93E-08	DC	RAP1A
KCNQ1	2.52E-12	0.258772816	0.124	0.039	5.29E-08	DC	KCNQ1
PXK1	2.78E-12	0.389780711	0.162	0.06	5.85E-08	DC	PXK
USP15	3.24E-12	2.902179845	0.538	0.389	6.82E-08	DC	USP15
WDR81	3.88E-12	0.269518578	0.102	0.029	8.15E-08	DC	WDR81
BMP2K	4.52E-12	0.357608018	0.214	0.093	9.49E-08	DC	BMP2K
NFIL3	5.36E-12	4.129998598	0.335	0.185	1.13E-07	DC	NFIL3
TRADD1	8.20E-12	0.561616615	0.229	0.102	1.72E-07	DC	TRADD
FLII	9.45E-12	0.759993188	0.316	0.171	1.99E-07	DC	FLII
TAOK3	1.25E-11	2.044808604	0.444	0.29	2.62E-07	DC	TAOK3
STX7	1.69E-11	0.261259407	0.162	0.062	3.54E-07	DC	STX7
TOM1	2.34E-11	0.452499358	0.267	0.129	4.92E-07	DC	TOM1
OSTM1	2.98E-11	0.270239591	0.244	0.114	6.27E-07	DC	OSTM1
EIF4E3	6.62E-11	0.356585326	0.169	0.068	1.39E-06	DC	EIF4E3
CYB5D11	1.07E-10	0.615678718	0.132	0.048	2.26E-06	DC	CYB5D1
PLXNB2	1.20E-10	1.666281331	0.338	0.194	2.52E-06	DC	PLXNB2
ACAA1	1.25E-10	0.686548886	0.338	0.194	2.62E-06	DC	ACAA1
KIAA1033	1.30E-10	0.558878324	0.342	0.191	2.74E-06	DC	KIAA1033
CTDSP1	1.36E-10	1.136506567	0.342	0.196	2.85E-06	DC	CTDSP1
CYLD	1.72E-10	1.025748696	0.312	0.17	3.61E-06	DC	CYLD
RP11-160E2-6	2.36E-10	1.217468916	0.203	0.095	4.96E-06	DC	RP11-160E2-6
USP25	2.77E-10	0.317802232	0.154	0.061	5.81E-06	DC	USP25
NLRC5	2.86E-10	0.495801668	0.169	0.07	6.00E-06	DC	NLRC5
RP11-670E13-6	2.92E-10	1.501903632	0.143	0.055	6.14E-06	DC	RP11-670E13-6
ADAM17	3.02E-10	0.683095082	0.35	0.206	6.34E-06	DC	ADAM17
TRPS1	3.03E-10	0.905889889	0.233	0.111	6.37E-06	DC	TRPS1
BNIP2	3.39E-10	1.472519201	0.414	0.267	7.12E-06	DC	BNIP2
PQLC3	5.99E-10	0.459235339	0.214	0.1	1.26E-05	DC	PQLC3
ACSL4	6.46E-10	0.27319337	0.252	0.126	1.36E-05	DC	ACSL4
PRKAG2	6.92E-10	0.500021626	0.331	0.189	1.45E-05	DC	PRKAG2
PNPLA6	8.15E-10	0.400916578	0.241	0.119	1.71E-05	DC	PNPLA6
PAPSS2	8.73E-10	0.862534722	0.117	0.041	1.84E-05	DC	PAPSS2
AMPD2	8.74E-10	0.544149763	0.274	0.144	1.84E-05	DC	AMPD2
SLC12A9	9.57E-10	0.631020499	0.226	0.111	2.01E-05	DC	SLC12A9
MTMR10	1.15E-09	0.277999137	0.117	0.041	2.43E-05	DC	MTMR10
FRAT1	1.95E-09	0.323570315	0.184	0.083	4.10E-05	DC	FRAT1
CTSO	2.37E-09	0.275150358	0.109	0.038	4.98E-05	DC	CTSO
AGFG1	3.25E-09	2.09302213	0.35	0.215	6.84E-05	DC	AGFG1
HERC3	4.23E-09	0.324639867	0.143	0.058	8.88E-05	DC	HERC3
CD58	5.07E-09	0.410849874	0.192	0.09	0.000106482	DC	CD58
PPP1R9B	7.88E-09	0.600291684	0.184	0.086	0.000165669	DC	PPP1R9B
CARD8	7.93E-09	0.456426795	0.263	0.143	0.000166579	DC	CARD8
SULT1A1	8.07E-09	0.57682735	0.18	0.084	0.000169666	DC	SULT1A1
HECA	1.00E-08	0.316297254	0.252	0.134	0.00021044	DC	HECA
HPSE	1.02E-08	3.221228686	0.124	0.048	0.000214458	DC	HPSE
EML4	1.06E-08	2.191515992	0.252	0.421	0.000222702	DC	EML4
BLVRA	1.78E-08	3.171201158	0.368	0.227	0.000374284	DC	BLVRA
IMPDH1	1.98E-08	0.250709023	0.286	0.162	0.000415259	DC	IMPDH1
EMB	2.50E-08	0.499883768	0.222	0.116	0.000525129	DC	EMB
MOB1A	2.71E-08	0.85811991	0.534	0.405	0.000569138	DC	MOB1A
ATP6V1B2	5.13E-08	1.728302911	0.432	0.302	0.001077728	DC	ATP6V1B2
SYAP1	5.46E-08	10.35396202	0.417	0.572	0.001147435	DC	SYAP1
STAT2	5.76E-08	0.403780595	0.271	0.156	0.00121115	DC	STAT2
FAM101B	6.92E-08	0.462816577	0.18	0.088	0.001455357	DC	FAM101B
JAZF1	7.30E-08	0.250982947	0.12	0.049	0.001534437	DC	JAZF1
ATP6V1A	1.10E-07	0.500875357	0.346	0.219	0.002313369	DC	ATP6V1A
CAT	1.20E-07	0.668610662	0.335	0.206	0.002523877	DC	CAT
SEMA4D	1.22E-07	0.278396187	0.214	0.114	0.002574345	DC	SEMA4D
IL10RB	1.41E-07	0.872039834	0.338	0.221	0.002965811	DC	IL10RB
SPTLC2	1.56E-07	0.583731498	0.365	0.239	0.00328248	DC	SPTLC2
SHISA5	1.60E-07	0.635176188	0.35	0.217	0.003372707	DC	SHISA5
FBXL5	1.71E-07	1.114153173	0.323	0.207	0.003596959	DC	FBXL5
NADK	2.43E-07	3.092266314	0.297	0.188	0.005107462	DC	NADK
ZNFX1	2.81E-07	0.435776164	0.222	0.122	0.005908394	DC	ZNFX1
RPS6KA1	2.99E-07	0.567476951	0.237	0.133	0.006279313	DC	RPS6KA1
ATG7	3.07E-07	0.396491476	0.158	0.076	0.006442484	DC	ATG7
RIN2	5.42E-07	0.359414237	0.132	0.059	0.011390117	DC	RIN2
ADPGK	5.81E-07	1.413476518	0.308	0.193	0.012213979	DC	ADPGK
COL4A3BP	6.29E-07	4.210066184	0.327	0.213	0.013218255	DC	COL4A3BP
ZNF267	7.68E-07	2.707704861	0.226	0.129	0.016150174	DC	ZNF267
KLHL5	9.81E-07	0.364951574	0.124	0.055	0.020622297	DC	KLHL5
MEF2D	1.00E-06	0.341870523	0.199	0.108	0.021049276	DC	MEF2D
EHD1	1.01E-06	7.80857459	0.256	0.155	0.021142969	DC	EHD1
ZDHHC7	1.42E-06	0.4943242	0.207	0.117	0.029757178	DC	ZDHHC7
TMEM127	1.45E-06	0.2708851	0.211	0.116	0.030551825	DC	TMEM127
RNF135	2.01E-06	0.437012085	0.135	0.064	0.042220539	DC	RNF135
EFR3A	2.01E-06	0.650469216	0.207	0.117	0.042290138	DC	EFR3A
PLEKHM1	2.44E-06	0.297392698	0.173	0.09	0.051371378	DC	PLEKHM1
ZBTB7B	2.76E-06	0.352505529	0.162	0.083	0.057934094	DC	ZBTB7B
RASSF3	3.11E-06	0.824271719	0.233	0.139	0.065272949	DC	RASSF3
CRTAP	3.14E-06	0.313651241	0.267	0.168	0.066039287	DC	CRTAP
RASA3	3.43E-06	0.251632098	0.109	0.048	0.072003286	DC	RASA3
LIMS1	3.74E-06	6.171173838	0.504	0.395	0.078641556	DC	LIMS1
LIMD11	3.83E-06	0.294423385	0.105	0.046	0.080596134	DC	LIMD1
IRF2	6.84E-06	0.759390436	0.263	0.168	0.143687207	DC	IRF2
SERINC5	7.79E-06	2.234820688	0.128	0.063	0.163788962	DC	SERINC5
UBE2D1	8.60E-06	0.816523697	0.383	0.28	0.180707103	DC	UBE2D1
FAM20C	9.00E-06	0.267817508	0.124	0.06	0.189159536	DC	FAM20C
OXSR1	1.08E-05	0.621728985	0.241	0.148	0.226586386	DC	OXSR1
RALGAPA1	1.30E-05	1.748488254	0.158	0.278	0.272273905	DC	RALGAPA1
ZSWIM6	1.39E-05	0.730351257	0.237	0.147	0.292595386	DC	ZSWIM6
TRIM8	1.70E-05	0.269150128	0.177	0.098	0.358124839	DC	TRIM8
HEXB	2.35E-05	2.038053687	0.312	0.219	0.494738562	DC	HEXB
GLT1D1	2.70E-05	0.353142825	0.124	0.062	0.567512207	DC	GLT1D1
RNF166	3.01E-05	1.950873101	0.267	0.175	0.632183264	DC	RNF166
CALCOCO1	3.25E-05	0.506727518	0.105	0.208	0.683146106	DC	CALCOCO1
CPT1A	3.35E-05	0.666216725	0.154	0.084	0.703623148	DC	CPT1A
ARHGEF1	3.39E-05	0.808047095	0.278	0.189	0.711993422	DC	ARHGEF1
MTMR3	3.60E-05	0.288452289	0.173	0.098	0.756372956	DC	MTMR3
ZNF592	5.05E-05	0.331407618	0.139	0.075	1	DC	ZNF592
ANTXR2	5.23E-05	0.276678236	0.139	0.074	1	DC	ANTXR2
ABCC3	5.38E-05	0.285014445	0.105	0.05	1	DC	ABCC3
HK1	6.83E-05	0.725209975	0.312	0.216	1	DC	HK1
MAP3K5	7.05E-05	0.271058858	0.117	0.059	1	DC	MAP3K5
LRRC8C	8.88E-05	0.287308229	0.109	0.055	1	DC	LRRC8C
LNPEP	0.000104624	0.720418921	0.252	0.168	1	DC	LNPEP
TTYH3	0.000111398	0.282622995	0.211	0.134	1	DC	TTYH3
FURIN	0.000139009	0.368166304	0.169	0.1	1	DC	FURIN
ZBTB4	0.000142792	0.362393942	0.132	0.071	1	DC	ZBTB4
KIAA0922	0.000181311	0.3323412	0.113	0.059	1	DC	KIAA0922
SBNO2	0.000203921	0.380441916	0.165	0.098	1	DC	SBNO2
BATF3	0.000240433	1.859713283	0.124	0.068	1	DC	BATF3
SNRK	0.0002478	0.617946054	0.177	0.11	1	DC	SNRK
ZBTB16	0.000294986	1.095477191	0.139	0.079	1	DC	ZBTB16
GNA13	0.000351247	1.864267873	0.301	0.217	1	DC	GNA13
PDCD6IP	0.000361806	0.251588896	0.327	0.24	1	DC	PDCD6IP
CTC-444N24-11	0.000432629	12.3499085	0.094	0.178	1	DC	CTC-444N24-11
PCNX1	0.000447481	0.61740554	0.218	0.144	1	DC	PCNX1
EAF1	0.000489324	0.272538718	0.18	0.114	1	DC	EAF1
SLC38A10	0.00067088	0.52231357	0.286	0.208	1	DC	SLC38A10
GALNT10	0.000709679	0.292155112	0.105	0.057	1	DC	GALNT10
TMEM91	0.000839817	0.375701372	0.124	0.071	1	DC	TMEM91
USP4	0.000895741	0.385560972	0.188	0.125	1	DC	USP4
PSEN1	0.00103881	1.008978834	0.293	0.219	1	DC	PSEN1
PELI1	0.001348195	3.053498158	0.267	0.199	1	DC	PELI1
B3GNT5	0.001350938	5.076975669	0.154	0.241	1	DC	B3GNT5
TET3	0.001374983	0.633111886	0.143	0.088	1	DC	TET3
ETV3	0.001405899	0.366245459	0.135	0.083	1	DC	ETV3
PITPNA	0.00145716	0.404344443	0.282	0.201	1	DC	PITPNA
PDE4D	0.00158288	1.053037172	0.124	0.073	1	DC	PDE4D
OGFR	0.001877784	0.578690691	0.293	0.224	1	DC	OGFR
CDC42EP2	0.001952279	1.991177676	0.158	0.101	1	DC	CDC42EP2
DENND5A	0.002007226	0.348864957	0.199	0.135	1	DC	DENND5A
SESN1	0.002106653	0.295485597	0.056	0.118	1	DC	SESN1
IFNAR2	0.002293151	1.096285841	0.233	0.166	1	DC	IFNAR2
FOXN2	0.003073899	0.300772961	0.214	0.15	1	DC	FOXN2
NCOA3	0.004183304	0.267801865	0.226	0.163	1	DC	NCOA3
ELL2	0.004411461	1.461349181	0.199	0.143	1	DC	ELL2
CHD1	0.004741298	0.914617455	0.459	0.389	1	DC	CHD1
NHSL2	0.005132716	0.530930375	0.12	0.074	1	DC	NHSL2
CAMK1	0.00555058	2.453386211	0.158	0.11	1	DC	CAMK1
ACER3	0.00811446	0.27326743	0.188	0.136	1	DC	ACER3
IGF2R	0.008637497	0.451776726	0.207	0.15	1	DC	IGF2R
TPCN1	0.009014661	0.345287967	0.124	0.081	1	DC	TPCN1
FCN3	0	117.5193202	0.222	0	0	Endothelial	FCN3
AQP1	0	88.95955537	0.733	0.014	0	Endothelial	AQP1
VWF	0	81.74625522	0.711	0.005	0	Endothelial	VWF
EDN1	0	67.31930806	0.378	0.006	0	Endothelial	EDN1
PECAM1	0	49.03984713	0.833	0.023	0	Endothelial	PECAM1
FLT1	0	48.10220712	0.5	0.013	0	Endothelial	FLT1
GNG11	0	39.07213119	0.778	0.032	0	Endothelial	GNG11
CLEC14A	0	38.76186356	0.744	0.001	0	Endothelial	CLEC14A
FAM107A	0	38.03579816	0.533	0.012	0	Endothelial	FAM107A
PLVAP	0	33.89365603	0.378	0.002	0	Endothelial	PLVAP
CD93	0	30.47429999	0.567	0.009	0	Endothelial	CD93
SDPR	0	28.32055606	0.744	0.008	0	Endothelial	SDPR
GJA1	0	26.47292393	0.611	0.005	0	Endothelial	GJA1
CDH5	0	23.72591526	0.689	0.01	0	Endothelial	CDH5
PTPRB	0	21.50526589	0.633	0.002	0	Endothelial	PTPRB
CALCRL	0	20.9436306	0.756	0.002	0	Endothelial	CALCRL
RAMP3	0	19.50851149	0.644	0.003	0	Endothelial	RAMP3
SELP	0	18.21271842	0.322	0.001	0	Endothelial	SELP
IL33	0	18.05827797	0.411	0.001	0	Endothelial	IL33
LRRC32	0	17.98125915	0.389	0.004	0	Endothelial	LRRC32
ENG	0	17.29355791	0.722	0.03	0	Endothelial	ENG
TGM2	0	17.27278598	0.622	0.019	0	Endothelial	TGM2
SPARCL1	0	16.82570947	0.767	0.03	0	Endothelial	SPARCL1
EMP1	0	13.94906261	0.622	0.008	0	Endothelial	EMP1
A2M	0	13.93941227	0.756	0.029	0	Endothelial	A2M
ECSCR	0	12.543195	0.689	0.006	0	Endothelial	ECSCR
PCAT19	0	12.26210597	0.689	0.021	0	Endothelial	PCAT19
MMRN1	0	11.42683417	0.4	0.001	0	Endothelial	MMRN1
SOX18	0	10.89569973	0.522	0.004	0	Endothelial	SOX18
CD34	0	10.15796578	0.5	0.004	0	Endothelial	CD34
EMCN	0	9.891262901	0.5	0.001	0	Endothelial	EMCN
ADGRL4	0	9.13588339	0.511	0	0	Endothelial	ADGRL4
ROBO4	0	8.153574791	0.456	0.001	0	Endothelial	ROBO4
KANK3	0	7.994740598	0.4	0.007	0	Endothelial	KANK3
CXORF36	0	7.975120965	0.378	0	0	Endothelial	CXORF36
SHROOM4	0	7.9495278	0.3	0.001	0	Endothelial	SHROOM4
TIE1	0	7.934197675	0.511	0.014	0	Endothelial	TIE1
ACVRL1	0	7.745929733	0.622	0.008	0	Endothelial	ACVRL1
MMRN2	0	7.424136069	0.411	0.003	0	Endothelial	MMRN2
GJA5	0	6.718078843	0.178	0.001	0	Endothelial	GJA5
TMEM204	0	6.269355143	0.411	0.009	0	Endothelial	TMEM204
CPXM2	0	5.430694337	0.222	0.002	0	Endothelial	CPXM2
LDB2	0	4.807177367	0.522	0.003	0	Endothelial	LDB2
TEK	0	4.013779635	0.344	0	0	Endothelial	TEK
MYCT1	0	3.860551187	0.478	0	0	Endothelial	MYCT1
ADGRG61	0	3.380337765	0.289	0.001	0	Endothelial	ADGRG6
CAV22	0	2.881245639	0.644	0.012	0	Endothelial	CAV2
TM4SF18	0	2.144551043	0.278	0.002	0	Endothelial	TM4SF18
NPR1	0	2.134200899	0.244	0.001	0	Endothelial	NPR1
FOXF1	0	1.950445815	0.289	0.004	0	Endothelial	FOXF1
CDC42EP5	0	1.902513595	0.3	0.004	0	Endothelial	CDC42EP5
FLT4	0	1.742753958	0.222	0.002	0	Endothelial	FLT4
SHE	0	1.650462229	0.233	0.001	0	Endothelial	SHE
CFI	0	1.557073968	0.367	0.005	0	Endothelial	CFI
ST8SIA6	0	1.153184298	0.2	0.002	0	Endothelial	ST8SIA6
EHD22	0	1.12041836	0.389	0.006	0	Endothelial	EHD2
CLEC1A	0	0.974901105	0.278	0	0	Endothelial	CLEC1A
MGP	0	0.955336196	0.767	0.023	0	Endothelial	MGP
FENDRR	0	0.951376975	0.256	0.002	0	Endothelial	FENDRR
CCDC681	0	0.943162723	0.256	0.003	0	Endothelial	CCDC68
FGD5	0	0.93094703	0.267	0.001	0	Endothelial	FGD5
GPIHBP1	0	0.903453029	0.111	0	0	Endothelial	GPIHBP1
ARHGEF15	0	0.773135439	0.211	0.001	0	Endothelial	ARHGEF15
STARD8	0	0.642710938	0.178	0.001	0	Endothelial	STARD8
CCL14	0	0.363780721	0.111	0	0	Endothelial	CCL14
HSPA12B	1.82E-293	1.304181356	0.267	0.004	3.83E-289	Endothelial	HSPA12B
S1PR1	1.05E-292	8.108318086	0.567	0.019	2.21E-288	Endothelial	S1PR1
ACKR1	1.69E-292	44.26365585	0.4	0.009	3.54E-288	Endothelial	ACKR1
LYVE1	1.02E-283	12.09009881	0.156	0.001	2.15E-279	Endothelial	LYVE1
IL6	8.19E-282	27.03916236	0.256	0.004	1.72E-277	Endothelial	IL6
IL1R1	6.12E-270	19.96379969	0.344	0.007	1.29E-265	Endothelial	IL1R1
ART4	1.82E-260	0.312275333	0.111	0.001	3.84E-256	Endothelial	ART4
BCL6B	3.31E-257	3.132399646	0.311	0.006	6.95E-253	Endothelial	BCL6B
PCDH12	4.35E-252	3.934790358	0.222	0.003	9.14E-248	Endothelial	PCDH12
KIAA1462	4.69E-237	9.36418286	0.333	0.008	9.85E-233	Endothelial	KIAA1462
PTGIS	1.78E-234	27.07632297	0.267	0.005	3.74E-230	Endothelial	PTGIS
SCARF1	1.39E-214	1.28511302	0.289	0.006	2.92E-210	Endothelial	SCARF1
ESAM	2.25E-214	20.75440937	0.567	0.027	4.73E-210	Endothelial	ESAM
KDR	1.41E-209	10.80316902	0.3	0.007	2.97E-205	Endothelial	KDR
FAM167B	9.80E-208	8.743199858	0.411	0.014	2.06E-203	Endothelial	FAM167B
ADGRF5	3.28E-205	12.74200433	0.411	0.014	6.89E-201	Endothelial	ADGRF5
HYAL11	6.40E-203	2.595324386	0.178	0.002	1.35E-198	Endothelial	HYAL1
APLNR	1.16E-202	9.03242274	0.156	0.002	2.43E-198	Endothelial	APLNR
TGFBR2	1.57E-202	10.55764842	0.722	0.047	3.31E-198	Endothelial	TGFBR2
GPR4	2.61E-201	0.798781464	0.244	0.005	5.49E-197	Endothelial	GPR4
CCL21	9.08E-201	810.3072541	0.178	0.002	1.91E-196	Endothelial	CCL21
NOSTRIN	2.68E-193	9.568049043	0.389	0.014	5.63E-189	Endothelial	NOSTRIN
RSPO3	3.02E-193	2.93683979	0.167	0.002	6.34E-189	Endothelial	RSPO3
LAMB22	2.84E-189	3.731217671	0.433	0.017	5.97E-185	Endothelial	LAMB2
ITGA8	2.38E-187	0.446445671	0.1	0.001	4.99E-183	Endothelial	ITGA8
PLA1A	6.70E-186	6.603254402	0.256	0.006	1.41E-181	Endothelial	PLA1A
VEGFC	6.79E-186	2.719045516	0.178	0.003	1.43E-181	Endothelial	VEGFC
SOX17	1.49E-179	13.7194611	0.2	0.004	3.13E-175	Endothelial	SOX17
TLL1	3.75E-179	0.445197595	0.122	0.001	7.89E-175	Endothelial	TLL1
FAM198B1	2.04E-177	3.791862211	0.222	0.005	4.29E-173	Endothelial	FAM198B
EDNRB	2.36E-177	52.63517684	0.244	0.006	4.97E-173	Endothelial	EDNRB
SLCO2A1	1.06E-175	16.72763678	0.5	0.025	2.22E-171	Endothelial	SLCO2A1
NPR3	2.01E-174	16.57662288	0.189	0.003	4.22E-170	Endothelial	NPR3
CX3CL1	2.39E-174	6.974698341	0.211	0.004	5.02E-170	Endothelial	CX3CL1
ADCY4	5.40E-173	1.469218841	0.244	0.006	1.13E-168	Endothelial	ADCY4
IL15RA1	4.46E-162	1.832331764	0.356	0.013	9.37E-158	Endothelial	IL15RA
STAB11	6.89E-158	4.183730595	0.311	0.01	1.45E-153	Endothelial	STAB1
IL3RA	8.38E-154	0.945636258	0.289	0.009	1.76E-149	Endothelial	IL3RA
DYSF1	5.90E-148	1.083358688	0.2	0.004	1.24E-143	Endothelial	DYSF
GIMAP81	9.64E-146	1.98636033	0.222	0.006	2.03E-141	Endothelial	GIMAP8
COL4A1	3.55E-143	21.15174808	0.467	0.027	7.45E-139	Endothelial	COL4A1
EPAS1	1.08E-142	39.9070794	0.756	0.076	2.28E-138	Endothelial	EPAS1
PLAT	4.39E-141	2.850260536	0.489	0.03	9.22E-137	Endothelial	PLAT
PEAR1	7.92E-141	0.465607148	0.167	0.003	1.67E-136	Endothelial	PEAR1
CSF2RB	2.81E-137	7.566820105	0.211	0.005	5.91E-133	Endothelial	CSF2RB
TNXB	3.03E-135	2.043825178	0.244	0.008	6.37E-131	Endothelial	TNXB
ABCG2	2.11E-133	0.618329731	0.144	0.003	4.44E-129	Endothelial	ABCG2
LEPR	4.65E-133	7.131910994	0.4	0.021	9.76E-129	Endothelial	LEPR
SYNPO	2.37E-132	6.245339413	0.367	0.018	4.98E-128	Endothelial	SYNPO
IGFBP4	7.85E-129	13.93546585	0.822	0.101	1.65E-124	Endothelial	IGFBP4
HRCT1	9.36E-129	0.600965639	0.133	0.002	1.97E-124	Endothelial	HRCT1
GIMAP6	8.33E-124	1.393222182	0.311	0.013	1.75E-119	Endothelial	GIMAP6
ERG	2.38E-123	4.68612468	0.4	0.022	4.99E-119	Endothelial	ERG
HEG1	8.76E-123	22.29807093	0.533	0.041	1.84E-118	Endothelial	HEG1
DLC12	3.56E-122	6.423254259	0.5	0.036	7.49E-118	Endothelial	DLC1
TNFSF101	2.76E-121	11.48364093	0.722	0.078	5.80E-117	Endothelial	TNFSF10
THBD	2.26E-120	28.31383114	0.456	0.03	4.76E-116	Endothelial	THBD
CASP101	5.21E-117	0.862931162	0.222	0.007	1.09E-112	Endothelial	CASP10
FABP4	7.01E-112	5.28344218	0.1	0.001	1.47E-107	Endothelial	FABP4
EGFL7	1.09E-111	23.6408669	0.744	0.091	2.30E-107	Endothelial	EGFL7
FAM110D	4.08E-110	2.15526834	0.333	0.017	8.57E-106	Endothelial	FAM110D
MSRB3	1.03E-107	1.164058475	0.256	0.01	2.17E-103	Endothelial	MSRB3
EXOC3L2	5.58E-107	0.498896871	0.1	0.001	1.17E-102	Endothelial	EXOC3L2
FZD4	6.51E-106	6.464912081	0.356	0.021	1.37E-101	Endothelial	FZD4
AHR2	2.21E-105	1.681185064	0.411	0.028	4.64E-101	Endothelial	AHR
RASSF9	1.09E-104	1.494309306	0.1	0.002	2.29E-100	Endothelial	RASSF9
ADAMTS9	5.45E-101	8.354146534	0.3	0.016	1.14E-96	Endothelial	ADAMTS9
SEMA3F	5.84E-100	7.861917641	0.389	0.026	1.23E-95	Endothelial	SEMA3F
F2RL3	3.76E-98	7.053337045	0.2	0.007	7.90E-94	Endothelial	F2RL3
SLC14A1	5.13E-98	0.672527813	0.111	0.002	1.08E-93	Endothelial	SLC14A1
ICAM21	2.59E-97	6.028048753	0.589	0.063	5.44E-93	Endothelial	ICAM2
SEMA3G	3.97E-97	1.731041062	0.133	0.003	8.35E-93	Endothelial	SEMA3G
OSMR1	2.59E-96	1.494761558	0.189	0.006	5.45E-92	Endothelial	OSMR
PODXL	2.44E-95	25.05854096	0.556	0.058	5.14E-91	Endothelial	PODXL
LIMS21	2.21E-94	3.313087981	0.356	0.023	4.64E-90	Endothelial	LIMS2
MLKL1	1.26E-90	5.093554573	0.244	0.011	2.64E-86	Endothelial	MLKL
ABI3BP	1.79E-89	5.878989126	0.211	0.009	3.77E-85	Endothelial	ABI3BP
GIMAP11	6.17E-89	2.635751902	0.444	0.038	1.30E-84	Endothelial	GIMAP1
CRIM1	7.52E-88	24.8220736	0.422	0.035	1.58E-83	Endothelial	CRIM1
HSPG2	2.30E-87	69.9826768	0.644	0.087	4.83E-83	Endothelial	HSPG2
PREX2	2.61E-86	1.66215299	0.311	0.019	5.49E-82	Endothelial	PREX2
RASIP1	2.64E-86	2.834875319	0.489	0.048	5.54E-82	Endothelial	RASIP1
CYYR1	2.06E-85	2.618555376	0.433	0.037	4.34E-81	Endothelial	CYYR1
VCAM1	1.57E-83	16.82354247	0.233	0.011	3.30E-79	Endothelial	VCAM1
ACE	1.99E-81	32.38078864	0.344	0.026	4.19E-77	Endothelial	ACE
ANXA3	7.66E-81	10.4612141	0.289	0.018	1.61E-76	Endothelial	ANXA3
ARAP3	1.29E-76	1.328601627	0.267	0.016	2.72E-72	Endothelial	ARAP3
C7	4.09E-76	4.316179355	0.244	0.014	8.60E-72	Endothelial	C7
ARHGAP311	3.52E-74	1.734816474	0.244	0.014	7.40E-70	Endothelial	ARHGAP31
ADAMTS1	1.01E-73	58.663139	0.333	0.026	2.13E-69	Endothelial	ADAMTS1
TMEM100	3.74E-73	18.96711797	0.222	0.012	7.85E-69	Endothelial	TMEM100
TMEM88	3.81E-73	1.723080814	0.267	0.017	8.01E-69	Endothelial	TMEM88
GPR146	1.55E-69	2.447579413	0.289	0.021	3.25E-65	Endothelial	GPR146
SPNS2	1.74E-68	1.085041515	0.233	0.014	3.66E-64	Endothelial	SPNS2
PALMD	1.46E-67	21.49234156	0.467	0.055	3.06E-63	Endothelial	PALMD
PCDH17	7.39E-66	45.58066194	0.622	0.102	1.55E-61	Endothelial	PCDH17
PRX	1.39E-65	0.627597434	0.156	0.006	2.92E-61	Endothelial	PRX
GRAP	7.59E-65	1.094842051	0.178	0.008	1.60E-60	Endothelial	GRAP
ITIH5	2.57E-64	5.500472021	0.178	0.008	5.39E-60	Endothelial	ITIH5
SRPX	4.46E-64	6.335472503	0.311	0.026	9.37E-60	Endothelial	SRPX
LATS22	9.27E-64	1.145632462	0.233	0.015	1.95E-59	Endothelial	LATS2
PLPP3	1.04E-63	9.631746612	0.567	0.087	2.19E-59	Endothelial	PLPP3
NEDD9	4.62E-63	4.407847032	0.567	0.086	9.70E-59	Endothelial	NEDD9
COL4A2	4.90E-63	29.22030157	0.511	0.071	1.03E-58	Endothelial	COL4A2
CLDN5	6.44E-62	38.28240004	0.856	0.214	1.35E-57	Endothelial	CLDN5
AFAP1L1	2.23E-61	0.845315103	0.244	0.017	4.68E-57	Endothelial	AFAP1L1
BMX	4.06E-61	1.106511595	0.122	0.004	8.54E-57	Endothelial	BMX
JAM2	6.24E-61	11.56388854	0.556	0.084	1.31E-56	Endothelial	JAM2
GIMAP41	2.73E-59	1.203884797	0.478	0.063	5.73E-55	Endothelial	GIMAP4
PDE2A	1.72E-58	1.03668721	0.189	0.011	3.62E-54	Endothelial	PDE2A
CLEC2B	6.70E-58	3.850627612	0.544	0.083	1.41E-53	Endothelial	CLEC2B
C1QTNF1	3.79E-57	9.349795535	0.189	0.011	7.97E-53	Endothelial	C1QTNF1
GALNT18	6.16E-57	3.137164374	0.367	0.04	1.30E-52	Endothelial	GALNT18
GIMAP7	4.66E-56	4.80185125	0.522	0.078	9.80E-52	Endothelial	GIMAP7
PLEKHG1	5.27E-56	1.347890915	0.289	0.025	1.11E-51	Endothelial	PLEKHG1
CD109	5.07E-55	2.008165924	0.233	0.017	1.07E-50	Endothelial	CD109
ESM1	1.34E-54	84.37988323	0.1	0.003	2.81E-50	Endothelial	ESM1
PDGFB	1.35E-54	9.357904496	0.222	0.016	2.84E-50	Endothelial	PDGFB
ENTPD11	3.00E-51	5.812799357	0.3	0.029	6.30E-47	Endothelial	ENTPD1
RAMP2	3.78E-50	25.27475857	0.844	0.296	7.94E-46	Endothelial	RAMP2
DOCK9	8.21E-49	7.292216949	0.456	0.07	1.73E-44	Endothelial	DOCK9
PTGS2	1.51E-47	19.52597442	0.133	0.007	3.17E-43	Endothelial	PTGS2
HYAL2	4.92E-47	44.68753775	0.711	0.2	1.03E-42	Endothelial	HYAL2
GBP7	4.54E-45	0.250387226	0.133	0.007	9.54E-41	Endothelial	GBP7
RBP5	6.70E-45	4.115056009	0.167	0.011	1.41E-40	Endothelial	RBP5
WWTR1	7.21E-45	4.220952568	0.5	0.09	1.52E-40	Endothelial	WWTR1
CDA1	7.22E-45	0.457549527	0.111	0.005	1.52E-40	Endothelial	CDA
SOCS2	1.08E-44	5.74406853	0.433	0.069	2.27E-40	Endothelial	SOCS2
ITGB41	1.95E-44	2.462897695	0.233	0.021	4.11E-40	Endothelial	ITGB4
CLIC21	3.69E-44	0.893149336	0.322	0.038	7.76E-40	Endothelial	CLIC2
CCDC691	6.69E-43	0.812120121	0.289	0.032	1.41E-38	Endothelial	CCDC69
TLR41	1.84E-42	0.317170759	0.133	0.007	3.86E-38	Endothelial	TLR4
APOL31	6.21E-42	1.573884683	0.344	0.046	1.31E-37	Endothelial	APOL3
PLSCR4	7.73E-42	2.705384648	0.289	0.033	1.62E-37	Endothelial	PLSCR4
IL4R	1.32E-41	7.970020731	0.378	0.055	2.78E-37	Endothelial	IL4R
NDNF2	1.42E-41	0.501987722	0.122	0.006	2.98E-37	Endothelial	NDNF
TNFRSF10D	6.94E-41	3.069223302	0.244	0.025	1.46E-36	Endothelial	TNFRSF10D
ARHGAP29	2.10E-40	15.64160389	0.578	0.134	4.40E-36	Endothelial	ARHGAP29
TNS11	6.31E-39	1.157412084	0.267	0.03	1.33E-34	Endothelial	TNS1
C10ORF128	8.27E-39	0.497857919	0.111	0.006	1.74E-34	Endothelial	C10ORF128
RBPMS	1.64E-38	0.866955125	0.322	0.043	3.45E-34	Endothelial	RBPMS
RBMS32	1.68E-38	1.276403674	0.222	0.022	3.54E-34	Endothelial	RBMS3
EPHB4	2.80E-38	1.031861091	0.367	0.055	5.89E-34	Endothelial	EPHB4
F2R	8.20E-38	3.537293574	0.378	0.06	1.72E-33	Endothelial	F2R
SH2D3C	8.71E-38	0.914728218	0.278	0.033	1.83E-33	Endothelial	SH2D3C
MMP281	1.31E-37	0.40101914	0.144	0.01	2.75E-33	Endothelial	MMP28
HRH1	1.53E-37	1.387531684	0.133	0.008	3.22E-33	Endothelial	HRH1
INMT	1.72E-37	3.927489325	0.111	0.006	3.62E-33	Endothelial	INMT
TNFRSF1A1	2.62E-37	3.151259139	0.456	0.088	5.52E-33	Endothelial	TNFRSF1A
CXCL12	6.29E-37	22.59640285	0.122	0.007	1.32E-32	Endothelial	CXCL12
CARD6	8.21E-37	0.503395858	0.111	0.006	1.73E-32	Endothelial	CARD6
ITPRIP	9.36E-37	5.617658243	0.344	0.052	1.97E-32	Endothelial	ITPRIP
ADGRL2	1.21E-36	19.33462631	0.3	0.04	2.54E-32	Endothelial	ADGRL2
AHNAK1	2.84E-36	2.277465102	0.511	0.112	5.96E-32	Endothelial	AHNAK
SHANK3	3.91E-36	1.426026963	0.222	0.023	8.21E-32	Endothelial	SHANK3
SLC9A3R2	4.57E-36	28.18313367	0.656	0.195	9.59E-32	Endothelial	SLC9A3R2
RAPGEF3	4.84E-36	0.430606237	0.167	0.013	1.02E-31	Endothelial	RAPGEF3
NPAS2	9.24E-36	1.690316186	0.133	0.009	1.94E-31	Endothelial	NPAS2
MPZL2	1.53E-35	6.395460411	0.256	0.03	3.23E-31	Endothelial	MPZL2
A4GALT	3.36E-35	0.881080161	0.267	0.033	7.06E-31	Endothelial	A4GALT
FRY	5.39E-35	1.551080524	0.367	0.059	1.13E-30	Endothelial	FRY
SERPINB6	1.30E-34	6.211552433	0.722	0.218	2.74E-30	Endothelial	SERPINB6
SULT1B1	1.81E-34	0.493743816	0.1	0.005	3.81E-30	Endothelial	SULT1B1
ZNF385D	3.27E-34	3.838552552	0.144	0.011	6.86E-30	Endothelial	ZNF385D
FLI11	5.03E-34	1.928872109	0.311	0.045	1.06E-29	Endothelial	FLI1
CASKIN2	5.05E-34	4.195781651	0.422	0.082	1.06E-29	Endothelial	CASKIN2
PIEZO11	1.13E-33	1.595426265	0.3	0.043	2.37E-29	Endothelial	PIEZO1
TNFRSF10A	1.85E-33	0.632395632	0.178	0.016	3.89E-29	Endothelial	TNFRSF10A
TNFRSF10B2	3.04E-33	0.832007641	0.189	0.018	6.39E-29	Endothelial	TNFRSF10B
ITPR1	6.01E-33	0.964881906	0.189	0.018	1.26E-28	Endothelial	ITPR1
PPARGC1B	3.07E-32	4.129629586	0.178	0.017	6.45E-28	Endothelial	PPARGC1B
SPTBN1	5.24E-32	27.34638819	0.744	0.286	1.10E-27	Endothelial	SPTBN1
RBMS21	8.13E-32	1.040550019	0.311	0.047	1.71E-27	Endothelial	RBMS2
OAF1	1.16E-31	1.477497744	0.178	0.017	2.44E-27	Endothelial	OAF
EPHA22	5.87E-31	0.340899757	0.156	0.013	1.23E-26	Endothelial	EPHA2
DRAM1	9.37E-31	0.410233102	0.222	0.026	1.97E-26	Endothelial	DRAM1
NRP1	1.24E-29	5.072117314	0.478	0.112	2.62E-25	Endothelial	NRP1
PAPSS21	1.34E-29	3.990860815	0.278	0.041	2.83E-25	Endothelial	PAPSS2
MCTP1	1.47E-29	10.37784337	0.289	0.043	3.09E-25	Endothelial	MCTP1
ADGRA2	2.32E-29	0.523095151	0.133	0.01	4.88E-25	Endothelial	ADGRA2
PTPRG	2.77E-29	3.68322612	0.333	0.06	5.83E-25	Endothelial	PTPRG
BTN3A3	1.03E-28	0.593016509	0.267	0.039	2.16E-24	Endothelial	BTN3A3
CD361	1.39E-28	0.944753893	0.156	0.014	2.91E-24	Endothelial	CD36
TCN2	1.53E-28	0.656867922	0.389	0.078	3.22E-24	Endothelial	TCN2
ELK3	1.95E-28	6.214610005	0.444	0.104	4.10E-24	Endothelial	ELK3
EPB41L4A	2.60E-28	0.608657533	0.256	0.036	5.46E-24	Endothelial	EPB41L4A
DOCK6	3.27E-28	1.989874942	0.322	0.057	6.87E-24	Endothelial	DOCK6
TRIM222	3.49E-28	0.446497866	0.311	0.052	7.32E-24	Endothelial	TRIM22
PLPP1	1.81E-27	23.50438936	0.378	0.079	3.81E-23	Endothelial	PLPP1
EVA1C1	2.11E-27	3.425780374	0.322	0.058	4.43E-23	Endothelial	EVA1C
TSPAN18	2.83E-27	1.708095186	0.311	0.053	5.95E-23	Endothelial	TSPAN18
TMEM1401	4.98E-27	2.339653111	0.211	0.027	1.05E-22	Endothelial	TMEM140
CPNE8	1.21E-26	0.664028715	0.1	0.007	2.54E-22	Endothelial	CPNE8
ETS1	1.75E-26	16.00199907	0.522	0.146	3.69E-22	Endothelial	ETS1
CYR61	2.56E-26	29.80924025	0.333	0.066	5.39E-22	Endothelial	CYR61
ADAMTS4	3.08E-26	17.26951387	0.156	0.016	6.48E-22	Endothelial	ADAMTS4
ECE1	6.86E-26	4.705571034	0.544	0.176	1.44E-21	Endothelial	ECE1
YAP12	8.03E-26	0.610254182	0.2	0.025	1.69E-21	Endothelial	YAP1
SULF21	1.89E-25	4.936788127	0.378	0.084	3.98E-21	Endothelial	SULF2
S100A3	3.77E-25	1.595079149	0.122	0.01	7.92E-21	Endothelial	S100A3
MALL	2.18E-24	6.4462758	0.256	0.042	4.58E-20	Endothelial	MALL
ARHGAP6	2.85E-24	1.545303937	0.122	0.011	5.99E-20	Endothelial	ARHGAP6
GYPC	4.62E-24	3.646452829	0.367	0.082	9.71E-20	Endothelial	GYPC
RPS6KA2	5.55E-24	2.472884881	0.367	0.081	1.17E-19	Endothelial	RPS6KA2
ARHGAP181	7.46E-24	1.851170083	0.333	0.068	1.57E-19	Endothelial	ARHGAP18
RHOJ	9.87E-24	1.890858096	0.3	0.057	2.07E-19	Endothelial	RHOJ
JAG1	1.08E-23	1.999714048	0.3	0.057	2.26E-19	Endothelial	JAG1
ERAP21	1.13E-23	2.250205246	0.344	0.074	2.37E-19	Endothelial	ERAP2
C10ORF10	2.08E-23	11.02672516	0.589	0.222	4.37E-19	Endothelial	C10ORF10
PPFIBP1	2.08E-23	7.026941524	0.5	0.15	4.37E-19	Endothelial	PPFIBP1
XAF11	3.57E-23	0.702004435	0.311	0.061	7.50E-19	Endothelial	XAF1
PCDH1	3.80E-23	0.681904069	0.222	0.034	7.98E-19	Endothelial	PCDH1
NOVA2	4.45E-23	0.8139209	0.289	0.054	9.36E-19	Endothelial	NOVA2
PRKCH	4.80E-23	6.049778135	0.356	0.078	1.01E-18	Endothelial	PRKCH
SYT15	6.52E-23	0.481905181	0.1	0.008	1.37E-18	Endothelial	SYT15
STXBP6	9.10E-23	3.446128395	0.344	0.076	1.91E-18	Endothelial	STXBP6
RILP2	9.59E-23	0.31194037	0.178	0.022	2.02E-18	Endothelial	RILP
TPST2	1.40E-22	2.582884065	0.467	0.134	2.95E-18	Endothelial	TPST2
NOTCH4	2.17E-22	10.36408147	0.4	0.104	4.56E-18	Endothelial	NOTCH4
HAPLN3	2.18E-22	0.634307127	0.3	0.059	4.59E-18	Endothelial	HAPLN3
SYDE1	2.28E-22	0.439607883	0.111	0.01	4.80E-18	Endothelial	SYDE1
IFITM1	3.56E-22	1.538952739	0.267	0.048	7.48E-18	Endothelial	IFITM1
PTPRM	3.94E-22	3.505348575	0.289	0.057	8.29E-18	Endothelial	PTPRM
PLEC1	4.58E-22	1.939044215	0.411	0.106	9.63E-18	Endothelial	PLEC
SAMD9L2	1.08E-21	0.667388276	0.233	0.039	2.26E-17	Endothelial	SAMD9L
TACC1	1.29E-21	6.679982604	0.611	0.233	2.71E-17	Endothelial	TACC1
SH3BP5	1.56E-21	4.255706305	0.578	0.215	3.29E-17	Endothelial	SH3BP5
TGFB12	1.90E-21	4.317860386	0.444	0.127	4.00E-17	Endothelial	TGFB1
NOTCH1	2.77E-21	1.025421633	0.3	0.061	5.82E-17	Endothelial	NOTCH1
AGRN1	4.68E-21	0.883835031	0.256	0.047	9.84E-17	Endothelial	AGRN
EFEMP1	4.94E-21	81.7333798	0.222	0.038	1.04E-16	Endothelial	EFEMP1
LMCD1	7.08E-21	0.532473756	0.4	0.105	1.49E-16	Endothelial	LMCD1
PLEKHO21	9.66E-21	1.091165029	0.256	0.047	2.03E-16	Endothelial	PLEKHO2
ITGA10	1.51E-20	0.570416489	0.156	0.019	3.18E-16	Endothelial	ITGA10
PPM1F1	5.27E-20	1.285445552	0.267	0.053	1.11E-15	Endothelial	PPM1F
SNRK1	6.89E-20	2.889072101	0.4	0.109	1.45E-15	Endothelial	SNRK
IFNGR1	7.76E-20	3.611884415	0.556	0.196	1.63E-15	Endothelial	IFNGR1
RGCC	1.01E-19	64.40640521	0.411	0.125	2.12E-15	Endothelial	RGCC
PTGS1	1.34E-19	6.865799959	0.144	0.018	2.82E-15	Endothelial	PTGS1
CTSO1	1.41E-19	0.662491375	0.222	0.038	2.96E-15	Endothelial	CTSO
DHRS31	2.38E-19	7.74283955	0.244	0.046	5.00E-15	Endothelial	DHRS3
BMPR2	2.77E-19	9.352661726	0.6	0.254	5.82E-15	Endothelial	BMPR2
FRMD4B	3.17E-19	2.105688962	0.322	0.076	6.66E-15	Endothelial	FRMD4B
NOS3	3.20E-19	3.74285252	0.133	0.016	6.72E-15	Endothelial	NOS3
CFH	3.27E-19	1.949359919	0.156	0.02	6.87E-15	Endothelial	CFH
DDX60	5.05E-19	0.660033673	0.233	0.043	1.06E-14	Endothelial	DDX60
ITGA6	1.67E-18	5.208032453	0.378	0.108	3.50E-14	Endothelial	ITGA6
FAM65A	2.65E-18	1.515681464	0.322	0.079	5.57E-14	Endothelial	FAM65A
THSD7A	2.72E-18	2.714064894	0.189	0.031	5.73E-14	Endothelial	THSD7A
CSGALNACT1	2.82E-18	2.712660839	0.133	0.016	5.94E-14	Endothelial	CSGALNACT1
MYO1C	2.88E-18	1.432842914	0.367	0.103	6.04E-14	Endothelial	MYO1C
SMAD6	3.30E-18	1.153410351	0.133	0.016	6.93E-14	Endothelial	SMAD6
EOGT	8.73E-18	1.462361143	0.167	0.025	1.83E-13	Endothelial	EOGT
TMBIM11	8.94E-18	1.250552569	0.3	0.071	1.88E-13	Endothelial	TMBIM1
IL6ST	1.77E-17	28.73888635	0.556	0.233	3.72E-13	Endothelial	IL6ST
STARD13	2.15E-17	0.439029976	0.156	0.022	4.52E-13	Endothelial	STARD13
TMEM2	2.68E-17	10.83247557	0.422	0.143	5.63E-13	Endothelial	TMEM2
TNS2	4.14E-17	1.374265288	0.378	0.106	8.69E-13	Endothelial	TNS2
KLHL51	4.30E-17	1.203908748	0.256	0.055	9.04E-13	Endothelial	KLHL5
HIC1	4.64E-17	0.961895703	0.156	0.023	9.75E-13	Endothelial	HIC1
PLLP	9.46E-17	1.01434301	0.244	0.052	1.99E-12	Endothelial	PLLP
SWAP70	1.07E-16	3.830557407	0.444	0.154	2.25E-12	Endothelial	SWAP70
TAL1	1.17E-16	0.822853023	0.122	0.015	2.45E-12	Endothelial	TAL1
HECW2	1.36E-16	7.911032788	0.2	0.037	2.86E-12	Endothelial	HECW2
F8	1.95E-16	10.82849792	0.244	0.054	4.09E-12	Endothelial	F8
RASGRF2	3.28E-16	0.255728643	0.1	0.011	6.89E-12	Endothelial	RASGRF2
AHNAK21	3.38E-16	0.753353426	0.111	0.013	7.11E-12	Endothelial	AHNAK2
PTPN14	4.18E-16	2.031989876	0.267	0.062	8.78E-12	Endothelial	PTPN14
PARP14	4.43E-16	0.562984299	0.544	0.209	9.32E-12	Endothelial	PARP14
ANO2	7.95E-16	0.275411827	0.111	0.013	1.67E-11	Endothelial	ANO2
LYL12	1.14E-15	1.047520413	0.244	0.054	2.39E-11	Endothelial	LYL1
MICA	1.15E-15	0.313238334	0.111	0.013	2.41E-11	Endothelial	MICA
NPDC1	1.17E-15	8.466268207	0.722	0.421	2.46E-11	Endothelial	NPDC1
SHC1	1.39E-15	1.823250502	0.4	0.131	2.93E-11	Endothelial	SHC1
SIRPA1	1.50E-15	0.507332058	0.111	0.013	3.16E-11	Endothelial	SIRPA
HIPK31	1.75E-15	2.350728119	0.4	0.127	3.68E-11	Endothelial	HIPK3
ABLIM11	2.06E-15	2.492289596	0.411	0.135	4.33E-11	Endothelial	ABLIM1
GAS2L1	2.18E-15	0.79890345	0.189	0.035	4.59E-11	Endothelial	GAS2L1
VIPR1	5.12E-15	0.454787528	0.122	0.016	1.08E-10	Endothelial	VIPR1
TRIM5	5.70E-15	0.297056907	0.133	0.019	1.20E-10	Endothelial	TRIM5
TM6SF1	5.82E-15	0.507278834	0.144	0.022	1.22E-10	Endothelial	TM6SF1
MAST4	6.58E-15	2.036465309	0.411	0.139	1.38E-10	Endothelial	MAST4
MAN1A1	7.12E-15	0.836518433	0.256	0.062	1.50E-10	Endothelial	MAN1A1
ARHGAP23	7.20E-15	1.000488519	0.256	0.061	1.51E-10	Endothelial	ARHGAP23
SASH1	1.17E-14	3.116880195	0.389	0.127	2.45E-10	Endothelial	SASH1
RAPGEF5	1.49E-14	25.32816513	0.433	0.161	3.12E-10	Endothelial	RAPGEF5
RAPGEF4	1.77E-14	1.056431366	0.189	0.037	3.73E-10	Endothelial	RAPGEF4
MAPK11	3.07E-14	0.65086386	0.178	0.033	6.46E-10	Endothelial	MAPK11
EHD4	3.93E-14	2.3083723	0.389	0.132	8.27E-10	Endothelial	EHD4
IDUA	4.02E-14	0.317897942	0.1	0.012	8.44E-10	Endothelial	IDUA
ARRB12	4.12E-14	0.403849958	0.222	0.049	8.66E-10	Endothelial	ARRB1
FILIP11	4.45E-14	1.870255881	0.111	0.015	9.36E-10	Endothelial	FILIP1
NTN42	5.23E-14	0.618530964	0.122	0.018	1.10E-09	Endothelial	NTN4
ADAM15	5.37E-14	10.13146804	0.4	0.144	1.13E-09	Endothelial	ADAM15
CASP42	6.04E-14	1.366016663	0.411	0.142	1.27E-09	Endothelial	CASP4
KLF9	6.14E-14	2.339369462	0.422	0.152	1.29E-09	Endothelial	KLF9
SH2B31	7.57E-14	0.516011169	0.189	0.038	1.59E-09	Endothelial	SH2B3
SAMD4A1	8.41E-14	0.361741121	0.1	0.012	1.77E-09	Endothelial	SAMD4A
FKBP1A	8.70E-14	62.80482545	0.9	0.68	1.83E-09	Endothelial	FKBP1A
DOCK41	1.49E-13	1.418987627	0.267	0.069	3.13E-09	Endothelial	DOCK4
LPCAT21	2.12E-13	0.610715511	0.178	0.035	4.46E-09	Endothelial	LPCAT2
TJP1	3.73E-13	5.228651073	0.544	0.248	7.83E-09	Endothelial	TJP1
HPGD	5.29E-13	26.92382238	0.178	0.037	1.11E-08	Endothelial	HPGD
PLXND1	9.82E-13	2.516500343	0.367	0.124	2.06E-08	Endothelial	PLXND1
CSRNP1	1.17E-12	3.067459149	0.411	0.153	2.45E-08	Endothelial	CSRNP1
MYOF2	1.49E-12	1.354107498	0.178	0.037	3.13E-08	Endothelial	MYOF
FAM89A	1.50E-12	0.689793107	0.333	0.108	3.16E-08	Endothelial	FAM89A
SBNO21	1.56E-12	1.465015587	0.311	0.098	3.27E-08	Endothelial	SBNO2
TOR4A	2.33E-12	0.339183587	0.122	0.019	4.90E-08	Endothelial	TOR4A
XIST	3.26E-12	7.047858255	0.467	0.206	6.86E-08	Endothelial	XIST
SFXN3	3.45E-12	0.569631237	0.211	0.05	7.25E-08	Endothelial	SFXN3
ACSL51	3.59E-12	0.317247828	0.178	0.038	7.55E-08	Endothelial	ACSL5
FURIN1	3.67E-12	2.454983338	0.311	0.1	7.71E-08	Endothelial	FURIN
PARVB	3.70E-12	1.134846454	0.344	0.114	7.79E-08	Endothelial	PARVB
HDAC7	3.93E-12	1.618836228	0.389	0.146	8.25E-08	Endothelial	HDAC7
MECOM	4.28E-12	1.523053805	0.289	0.088	9.00E-08	Endothelial	MECOM
MIR222HG	4.80E-12	2.54944985	0.167	0.035	1.01E-07	Endothelial	MIR222HG
PRCP	5.01E-12	10.92707037	0.444	0.197	1.05E-07	Endothelial	PRCP
LIFR	5.05E-12	13.61505245	0.456	0.198	1.06E-07	Endothelial	LIFR
SLFN5	5.55E-12	1.084933009	0.356	0.119	1.17E-07	Endothelial	SLFN5
TAOK2	7.11E-12	0.533919703	0.344	0.115	1.49E-07	Endothelial	TAOK2
PRKCE	1.01E-11	9.21884335	0.211	0.053	2.12E-07	Endothelial	PRKCE
FBLN2	1.08E-11	0.930225664	0.167	0.036	2.26E-07	Endothelial	FBLN2
PGM5	1.13E-11	1.605680383	0.167	0.035	2.37E-07	Endothelial	PGM5
PIK3C2B	1.30E-11	3.749027863	0.211	0.054	2.72E-07	Endothelial	PIK3C2B
LAMA52	1.75E-11	2.465337969	0.3	0.096	3.68E-07	Endothelial	LAMA5
CREB5	1.82E-11	13.71482696	0.178	0.04	3.82E-07	Endothelial	CREB5
THSD4	2.28E-11	0.466633632	0.133	0.024	4.79E-07	Endothelial	THSD4
APP	3.37E-11	25.38564304	0.767	0.574	7.09E-07	Endothelial	APP
FOXO1	3.53E-11	0.85540092	0.311	0.103	7.41E-07	Endothelial	FOXO1
DOC2B	4.85E-11	2.645868366	0.144	0.029	1.02E-06	Endothelial	DOC2B
CA4	5.24E-11	6.399373812	0.111	0.018	1.10E-06	Endothelial	CA4
ITGAV	5.51E-11	0.258138026	0.3	0.101	1.16E-06	Endothelial	ITGAV
APOLD1	7.00E-11	3.847615178	0.356	0.132	1.47E-06	Endothelial	APOLD1
EHBP1L11	7.45E-11	1.09988265	0.233	0.065	1.57E-06	Endothelial	EHBP1L1
AFF1	8.85E-11	0.787534265	0.333	0.118	1.86E-06	Endothelial	AFF1
KCNN3	9.18E-11	0.787741869	0.167	0.037	1.93E-06	Endothelial	KCNN3
JAG2	9.86E-11	4.735548771	0.211	0.057	2.07E-06	Endothelial	JAG2
MGST2	1.03E-10	1.872674266	0.522	0.269	2.17E-06	Endothelial	MGST2
TMEM255B	1.21E-10	0.437645539	0.456	0.196	2.54E-06	Endothelial	TMEM255B
SEPN1	1.28E-10	2.266374814	0.456	0.2	2.70E-06	Endothelial	SEPN1
KIF1C1	1.77E-10	0.322646122	0.189	0.046	3.72E-06	Endothelial	KIF1C
SLC24A1	2.23E-10	1.77152497	0.122	0.023	4.69E-06	Endothelial	SLC24A1
CNTNAP3B	2.43E-10	1.2723173	0.222	0.062	5.10E-06	Endothelial	CNTNAP3B
TANC1	2.52E-10	1.015326611	0.189	0.048	5.31E-06	Endothelial	TANC1
PXDN	2.55E-10	11.17780413	0.278	0.093	5.36E-06	Endothelial	PXDN
EPB41L2	2.57E-10	1.018414073	0.278	0.09	5.40E-06	Endothelial	EPB41L2
RP11-219A15-1	2.82E-10	0.763643203	0.1	0.016	5.94E-06	Endothelial	RP11-219A15-1
SSH1	3.45E-10	7.550289935	0.289	0.098	7.25E-06	Endothelial	SSH1
H6PD	4.11E-10	0.786382621	0.2	0.053	8.64E-06	Endothelial	H6PD
SPSB1	7.42E-10	7.174078708	0.233	0.07	1.56E-05	Endothelial	SPSB1
ENPP2	8.74E-10	26.0180528	0.167	0.041	1.84E-05	Endothelial	ENPP2
PLXNA2	1.69E-09	1.048699373	0.267	0.089	3.55E-05	Endothelial	PLXNA2
LUZP1	1.86E-09	5.925685619	0.544	0.293	3.90E-05	Endothelial	LUZP1
KLF7	1.87E-09	18.32750524	0.422	0.191	3.93E-05	Endothelial	KLF7
MT1A	1.91E-09	60.10420782	0.133	0.029	4.01E-05	Endothelial	MT1A
DLL4	1.98E-09	2.442409856	0.267	0.092	4.17E-05	Endothelial	DLL4
SERPINB91	2.05E-09	0.307250443	0.211	0.06	4.31E-05	Endothelial	SERPINB9
TRIOBP	2.32E-09	3.391108991	0.4	0.18	4.87E-05	Endothelial	TRIOBP
ADAMTS6	2.54E-09	5.709340526	0.167	0.042	5.34E-05	Endothelial	ADAMTS6
IPO11	3.13E-09	0.781849564	0.233	0.073	6.57E-05	Endothelial	IPO11
MAFK	5.11E-09	0.460213803	0.178	0.047	0.00010731	Endothelial	MAFK
EFNB2	5.79E-09	8.750563426	0.344	0.144	0.000121733	Endothelial	EFNB2
ARHGAP261	7.58E-09	0.331691059	0.189	0.052	0.000159266	Endothelial	ARHGAP26
TSPAN4	8.27E-09	4.234972272	0.444	0.205	0.000173881	Endothelial	TSPAN4
ACKR3	1.00E-08	5.266604532	0.222	0.07	0.000211105	Endothelial	ACKR3
CLU	1.04E-08	52.70923918	0.489	0.295	0.000218745	Endothelial	CLU
CHST151	1.21E-08	0.467172347	0.122	0.026	0.000253704	Endothelial	CHST15
MIR22HG3	1.22E-08	1.015325375	0.167	0.044	0.000255843	Endothelial	MIR22HG
SP1002	1.48E-08	0.544022987	0.389	0.166	0.000311685	Endothelial	SP100
ATP10D	1.69E-08	0.52859414	0.178	0.049	0.000354873	Endothelial	ATP10D
KIAA1217	2.38E-08	0.592977951	0.178	0.05	0.00049931	Endothelial	KIAA1217
LDLR	2.46E-08	3.657120168	0.311	0.124	0.00051676	Endothelial	LDLR
MCC	2.57E-08	0.456067319	0.2	0.061	0.000539829	Endothelial	MCC
SNTB2	2.78E-08	2.550783158	0.433	0.211	0.000583768	Endothelial	SNTB2
LRP10	3.17E-08	1.115815065	0.389	0.175	0.000667111	Endothelial	LRP10
ATP2B4	3.37E-08	0.750656984	0.311	0.128	0.000708916	Endothelial	ATP2B4
ATP8B1	3.65E-08	0.389436124	0.267	0.095	0.000766804	Endothelial	ATP8B1
ARHGEF3	4.17E-08	0.684689223	0.211	0.068	0.000877026	Endothelial	ARHGEF3
SLC26A2	4.34E-08	7.78218687	0.267	0.104	0.000912883	Endothelial	SLC26A2
PRKCDBP	4.35E-08	3.823601691	0.4	0.178	0.000914612	Endothelial	PRKCDBP
ZBTB38	4.38E-08	4.0479799	0.4	0.184	0.000920121	Endothelial	ZBTB38
PPP1R16B	6.38E-08	0.28312334	0.111	0.024	0.001340821	Endothelial	PPP1R16B
GIMAP21	6.73E-08	0.388772238	0.122	0.028	0.001413486	Endothelial	GIMAP2
MBNL2	7.90E-08	1.689330421	0.311	0.123	0.001659874	Endothelial	MBNL2
CHSY1	9.63E-08	11.25163057	0.322	0.145	0.002023152	Endothelial	CHSY1
MVP1	1.45E-07	0.403410829	0.333	0.14	0.003054319	Endothelial	MVP
DCHS1	1.95E-07	1.915434172	0.278	0.112	0.004092744	Endothelial	DCHS1
THBS11	1.96E-07	8.168567662	0.111	0.025	0.004122038	Endothelial	THBS1
IGFBP3	2.06E-07	274.6150934	0.189	0.062	0.00433514	Endothelial	IGFBP3
TBC1D92	2.19E-07	0.929590314	0.167	0.049	0.004608197	Endothelial	TBC1D9
C10ORF11	2.20E-07	0.250016461	0.289	0.115	0.004632985	Endothelial	C10ORF11
ZCCHC24	2.56E-07	0.373990339	0.111	0.025	0.005381309	Endothelial	ZCCHC24
RPGR	2.68E-07	2.526861082	0.5	0.265	0.005640325	Endothelial	RPGR
GNS1	3.15E-07	1.632775831	0.411	0.207	0.006615182	Endothelial	GNS
DOCK1	3.52E-07	1.233976513	0.256	0.097	0.007395084	Endothelial	DOCK1
KIAA1109	3.66E-07	0.675666803	0.289	0.121	0.007682849	Endothelial	KIAA1109
RAPGEF11	3.82E-07	1.678994325	0.3	0.127	0.008017815	Endothelial	RAPGEF1
2.Mar	4.13E-07	0.255831449	0.167	0.05	0.00868068	Endothelial	2.Mar
PKN3	4.96E-07	0.898483124	0.178	0.056	0.010423134	Endothelial	PKN3
TUBB6	5.15E-07	1.234894882	0.4	0.193	0.010822535	Endothelial	TUBB6
PON2	5.36E-07	3.816427737	0.433	0.225	0.011266094	Endothelial	PON2
GATA61	6.11E-07	0.42089354	0.133	0.036	0.012835107	Endothelial	GATA6
TPD52L1	6.41E-07	0.78981661	0.133	0.036	0.01346565	Endothelial	TPD52L1
OSBPL51	6.68E-07	0.288021138	0.111	0.027	0.014040459	Endothelial	OSBPL5
TSPAN14	7.13E-07	7.973028155	0.467	0.256	0.014973985	Endothelial	TSPAN14
IL18BP	8.68E-07	0.328544001	0.133	0.036	0.018246718	Endothelial	IL18BP
GRK5	9.14E-07	0.271157182	0.189	0.063	0.019218036	Endothelial	GRK5
SMAD3	9.75E-07	1.657650566	0.189	0.064	0.02048988	Endothelial	SMAD3
DAB2IP	1.11E-06	0.442498585	0.222	0.081	0.02323739	Endothelial	DAB2IP
SEC14L1	1.22E-06	10.8842882	0.533	0.367	0.025585367	Endothelial	SEC14L1
TRIM56	1.22E-06	1.137328891	0.467	0.258	0.025589897	Endothelial	TRIM56
TMEM43	1.30E-06	0.851915688	0.322	0.15	0.027304382	Endothelial	TMEM43
C1ORF115	1.31E-06	0.613855067	0.222	0.083	0.027474532	Endothelial	C1ORF115
SNAP231	1.41E-06	0.932899135	0.289	0.126	0.029616304	Endothelial	SNAP23
ATP13A3	1.49E-06	6.344762169	0.133	0.382	0.031369493	Endothelial	ATP13A3
PICALM1	2.29E-06	0.534838677	0.4	0.208	0.048153777	Endothelial	PICALM
PRRG1	2.46E-06	0.775205072	0.133	0.038	0.051734286	Endothelial	PRRG1
ZBTB41	2.47E-06	0.316290186	0.2	0.072	0.051974151	Endothelial	ZBTB4
FCHSD21	3.37E-06	0.961620417	0.233	0.095	0.070825246	Endothelial	FCHSD2
PXN	3.49E-06	3.442828287	0.289	0.134	0.073324022	Endothelial	PXN
PPP3CC1	4.14E-06	0.350133993	0.211	0.08	0.087042893	Endothelial	PPP3CC
PML	4.18E-06	3.412181132	0.267	0.12	0.087748869	Endothelial	PML
NRP2	4.91E-06	5.48290827	0.333	0.157	0.103210193	Endothelial	NRP2
INPP5D2	5.10E-06	0.357851353	0.133	0.039	0.107112667	Endothelial	INPP5D
KIAA0355	5.94E-06	0.480319494	0.433	0.248	0.12487024	Endothelial	KIAA0355
MAP3K31	7.07E-06	0.419339475	0.311	0.145	0.148559119	Endothelial	MAP3K3
GALNT101	7.38E-06	0.268386337	0.167	0.057	0.155106537	Endothelial	GALNT10
MAP3K6	8.43E-06	1.2422397	0.133	0.041	0.177266022	Endothelial	MAP3K6
DCBLD1	8.69E-06	1.643978261	0.167	0.058	0.182547213	Endothelial	DCBLD1
TRIM382	8.82E-06	2.223174138	0.278	0.127	0.185348961	Endothelial	TRIM38
ENDOD1	1.23E-05	0.721249234	0.144	0.047	0.258804632	Endothelial	ENDOD1
SEMA3A	1.29E-05	1.225336908	0.111	0.032	0.270414863	Endothelial	SEMA3A
MBNL11	1.29E-05	4.236494332	0.511	0.315	0.271520761	Endothelial	MBNL1
MKL2	1.36E-05	4.731331218	0.367	0.205	0.285166511	Endothelial	MKL2
PER11	1.45E-05	0.418711244	0.311	0.151	0.304131144	Endothelial	PER1
DENND32	1.46E-05	2.339692861	0.167	0.059	0.307261671	Endothelial	DENND3
RIN21	1.68E-05	1.288169094	0.167	0.059	0.353796816	Endothelial	RIN2
ELF11	1.74E-05	0.827782461	0.422	0.237	0.365101775	Endothelial	ELF1
CARD81	1.77E-05	0.33852024	0.3	0.143	0.371689867	Endothelial	CARD8
LIX1L	1.81E-05	0.303399956	0.244	0.105	0.380208591	Endothelial	LIX1L
LRRC8C1	1.89E-05	1.5138045	0.156	0.055	0.398024573	Endothelial	LRRC8C
LYST1	2.13E-05	1.712704784	0.289	0.141	0.447689181	Endothelial	LYST
SLCO4A1	2.16E-05	1.270358964	0.144	0.049	0.453334699	Endothelial	SLCO4A1
SH3D19	2.27E-05	0.806549006	0.122	0.038	0.477117762	Endothelial	SH3D19
21.Mar	3.37E-05	1.154084587	0.267	0.128	0.708890359	Endothelial	2.Mar
NT5E	3.86E-05	0.744958729	0.111	0.033	0.81115846	Endothelial	NT5E
NCOA31	4.45E-05	0.680714241	0.322	0.164	0.935835892	Endothelial	NCOA3
KLHL3	6.51E-05	0.302897951	0.111	0.035	1	Endothelial	KLHL3
SHISA51	6.79E-05	1.141795548	0.389	0.218	1	Endothelial	SHISA5
ARHGEF12	7.14E-05	3.912354559	0.411	0.249	1	Endothelial	ARHGEF12
AFF31	7.17E-05	0.462235349	0.111	0.035	1	Endothelial	AFF3
RALB1	7.21E-05	0.589279879	0.267	0.13	1	Endothelial	RALB
TSPAN12	8.18E-05	0.66490828	0.278	0.135	1	Endothelial	TSPAN12
CYBRD12	8.84E-05	0.819234973	0.156	0.06	1	Endothelial	CYBRD1
ATP11A	9.06E-05	0.898471093	0.3	0.156	1	Endothelial	ATP11A
TNKS1BP11	9.16E-05	0.394607185	0.233	0.108	1	Endothelial	TNKS1BP1
NACC21	9.36E-05	0.456508443	0.111	0.035	1	Endothelial	NACC2
DNASE1L1	0.000101391	0.538680743	0.211	0.095	1	Endothelial	DNASE1L1
ZFYVE21	0.000115487	1.046541903	0.367	0.21	1	Endothelial	ZFYVE21
MAOA	0.000124008	0.934896819	0.167	0.067	1	Endothelial	MAOA
CHL1	0.00013472	6.644408504	0.122	0.043	1	Endothelial	CHL1
MESDC1	0.000142558	1.127301422	0.356	0.199	1	Endothelial	MESDC1
CTA-276F8-1	0.000156032	0.258151205	0.1	0.031	1	Endothelial	CTA-276F8-1
MANSC1	0.00020286	0.384896534	0.244	0.119	1	Endothelial	MANSC1
CASP7	0.000203061	0.71337218	0.2	0.089	1	Endothelial	CASP7
ATOH8	0.000215402	0.901987233	0.178	0.074	1	Endothelial	ATOH8
INPP5A	0.000218475	0.259672578	0.1	0.032	1	Endothelial	INPP5A
KIAA0141	0.000220297	0.815879413	0.233	0.112	1	Endothelial	KIAA0141
FERMT2	0.000224935	0.523669729	0.444	0.293	1	Endothelial	FERMT2
RELL1	0.000240002	0.403501262	0.122	0.043	1	Endothelial	RELL1
SPTLC21	0.000252025	0.582321067	0.389	0.24	1	Endothelial	SPTLC2
CDK17	0.000252351	1.44517897	0.278	0.153	1	Endothelial	CDK17
LRRC8A	0.000256745	4.527987202	0.367	0.213	1	Endothelial	LRRC8A
ARHGEF17	0.00026281	0.279283092	0.122	0.044	1	Endothelial	ARHGEF17
PREX11	0.000298323	6.028581451	0.233	0.119	1	Endothelial	PREX1
NCKAP1	0.000316106	1.427067788	0.444	0.281	1	Endothelial	NCKAP1
RSU1	0.000323103	1.86444635	0.289	0.154	1	Endothelial	RSU1
ATP9A	0.000347002	0.618750386	0.022	0.164	1	Endothelial	ATP9A
ELOVL1	0.000356086	0.469142468	0.311	0.174	1	Endothelial	ELOVL1
SHROOM1	0.000395211	0.811216645	0.178	0.08	1	Endothelial	SHROOM1
N4BP3	0.000408499	0.888876683	0.111	0.039	1	Endothelial	N4BP3
PIK3C2A	0.000416064	2.854062132	0.411	0.274	1	Endothelial	PIK3C2A
SERINC3	0.000416373	3.423548364	0.5	0.358	1	Endothelial	SERINC3
TDRP	0.000493759	1.35915297	0.122	0.045	1	Endothelial	TDRP
DNMBP	0.000557245	0.314011337	0.144	0.059	1	Endothelial	DNMBP
ID1	0.00061526	5.274183058	0.644	0.453	1	Endothelial	ID1
NDST1	0.000615336	0.354349385	0.133	0.053	1	Endothelial	NDST1
10.Sep	0.000727904	1.442887378	0.356	0.213	1	Endothelial	10.Sep
KIAA1671	0.000733734	0.250388155	0.122	0.047	1	Endothelial	KIAA1671
IL27RA2	0.000738349	0.716816118	0.156	0.067	1	Endothelial	IL27RA
MAPRE2	0.000762168	1.676106961	0.133	0.31	1	Endothelial	MAPRE2
TPP11	0.000820683	0.524036709	0.333	0.196	1	Endothelial	TPP1
TSPAN9	0.000821301	0.406493052	0.267	0.145	1	Endothelial	TSPAN9
VWA1	0.000916291	11.02380675	0.4	0.26	1	Endothelial	VWA1
ZNFX11	0.001024719	0.311118063	0.233	0.122	1	Endothelial	ZNFX1
WFS11	0.001152316	0.284879803	0.122	0.049	1	Endothelial	WFS1
RAB8B1	0.001169558	0.438160599	0.233	0.124	1	Endothelial	RAB8B
ITPKB	0.001219387	1.425648774	0.133	0.056	1	Endothelial	ITPKB
ARL15	0.001297009	0.692990486	0.133	0.056	1	Endothelial	ARL15
CYTH11	0.001467219	1.643973752	0.256	0.149	1	Endothelial	CYTH1
RAI14	0.001496269	2.936483916	0.322	0.198	1	Endothelial	RAI14
MRPL32	0.001519921	1.324747103	0.233	0.408	1	Endothelial	MRPL32
TMEM87B	0.00158002	2.2854079	0.189	0.096	1	Endothelial	TMEM87B
TMTC1	0.001720207	0.664890587	0.2	0.101	1	Endothelial	TMTC1
C1RL	0.001852982	0.388957677	0.167	0.079	1	Endothelial	C1RL
SLC30A7	0.0019395	1.208350455	0.278	0.159	1	Endothelial	SLC30A7
PPP1R9B1	0.001992188	0.254883091	0.178	0.087	1	Endothelial	PPP1R9B
SPRY4	0.002032142	14.50901164	0.156	0.074	1	Endothelial	SPRY4
FAM101B1	0.002044496	0.464552494	0.178	0.088	1	Endothelial	FAM101B
TRAM2	0.002055368	0.802645521	0.167	0.08	1	Endothelial	TRAM2
ARHGAP17	0.0023741	0.352112044	0.222	0.12	1	Endothelial	ARHGAP17
PLEKHA7	0.002415563	0.332914363	0.122	0.052	1	Endothelial	PLEKHA7
SMAD7	0.002451257	0.402129294	0.133	0.059	1	Endothelial	SMAD7
PDCD6IP1	0.003066449	0.904439669	0.367	0.241	1	Endothelial	PDCD6IP
CYB561	0.003400046	1.219730346	0.1	0.24	1	Endothelial	CYB561
NUMB1	0.003886948	0.669771496	0.322	0.208	1	Endothelial	NUMB
PHLDB21	0.003960465	0.592735427	0.133	0.06	1	Endothelial	PHLDB2
RASAL2	0.004025333	0.375906517	0.244	0.145	1	Endothelial	RASAL2
MGAT4A	0.004274951	1.152712117	0.333	0.222	1	Endothelial	MGAT4A
MOB2	0.00462363	0.287915854	0.4	0.277	1	Endothelial	MOB2
TSPAN31	0.004864161	2.112832379	0.167	0.294	1	Endothelial	TSPAN31
ZYX1	0.004952378	1.66795922	0.222	0.126	1	Endothelial	ZYX
TSPAN2	0.005142808	0.684654407	0.111	0.048	1	Endothelial	TSPAN2
FHL3	0.005154133	1.544712873	0.156	0.081	1	Endothelial	FHL3
FEZ2	0.005233156	0.278635142	0.367	0.237	1	Endothelial	FEZ2
CHST10	0.00556289	0.355792539	0.011	0.1	1	Endothelial	CHST10
PLEKHG2	0.005565763	4.778661754	0.189	0.105	1	Endothelial	PLEKHG2
RGL2	0.005983974	0.727078361	0.344	0.221	1	Endothelial	RGL2
CTTNBP2NL	0.006025221	1.3825864	0.311	0.21	1	Endothelial	CTTNBP2NL
SORBS2	0.006064328	1.072450479	0.267	0.173	1	Endothelial	SORBS2
LAMC1	0.006227426	0.79611279	0.2	0.114	1	Endothelial	LAMC1
TAX1BP3	0.006340769	2.187705256	0.256	0.157	1	Endothelial	TAX1BP3
CTNNAL1	0.006904809	0.958128597	0.556	0.491	1	Endothelial	CTNNAL1
TNFAIP1	0.00725874	0.373120897	0.3	0.198	1	Endothelial	TNFAIP1
ANO10	0.009490339	0.30034224	0.144	0.075	1	Endothelial	ANO10
FAM69B	0.009657383	0.319195581	0.278	0.176	1	Endothelial	FAM69B
PITPNC1	0.009816183	0.342631299	0.211	0.124	1	Endothelial	PITPNC1
LMNA	0.009866151	15.38228658	0.644	0.533	1	Endothelial	LMNA
COL1A1	0	Inf	0.832	0.044	0	Fibroblast	COL1A1
COL3A1	0	878.2679699	0.772	0.003	0	Fibroblast	COL3A1
ACTA2	0	314.4862217	0.647	0.031	0	Fibroblast	ACTA2
TAGLN	0	281.4270331	0.777	0.031	0	Fibroblast	TAGLN
LUM	0	260.8409256	0.668	0.001	0	Fibroblast	LUM
COL6A3	0	219.2079497	0.647	0.008	0	Fibroblast	COL6A3
DCN	0	132.6558243	0.674	0.008	0	Fibroblast	DCN
MYL9	0	124.1654415	0.755	0.042	0	Fibroblast	MYL9
POSTN	0	113.9011381	0.522	0.003	0	Fibroblast	POSTN
BGN	0	107.2791737	0.783	0.07	0	Fibroblast	BGN
SFRP2	0	96.44131942	0.397	0	0	Fibroblast	SFRP2
CTGF	0	92.25086437	0.511	0.015	0	Fibroblast	CTGF
HTRA3	0	87.66619089	0.386	0.009	0	Fibroblast	HTRA3
ASPN	0	76.14929635	0.359	0.001	0	Fibroblast	ASPN
COL6A1	0	67.67362632	0.717	0.058	0	Fibroblast	COL6A1
COL5A2	0	64.76470733	0.571	0.011	0	Fibroblast	COL5A2
NNMT	0	61.88416291	0.783	0.038	0	Fibroblast	NNMT
SFRP4	0	61.72404428	0.158	0.001	0	Fibroblast	SFRP4
COL5A1	0	51.60361077	0.571	0.006	0	Fibroblast	COL5A1
THBS2	0	50.17474089	0.462	0.004	0	Fibroblast	THBS2
FILIP1L	0	41.61217422	0.63	0.035	0	Fibroblast	FILIP1L
INHBA	0	38.86735352	0.495	0.008	0	Fibroblast	INHBA
CAV1	0	37.39875983	0.571	0.013	0	Fibroblast	CAV1
CTSK	0	35.77550404	0.473	0.013	0	Fibroblast	CTSK
RARRES1	0	34.09586784	0.348	0.008	0	Fibroblast	RARRES1
C1S	0	31.0538268	0.614	0.008	0	Fibroblast	C1S
COL8A1	0	29.73919012	0.462	0.005	0	Fibroblast	COL8A1
MYH11	0	28.52566704	0.277	0.007	0	Fibroblast	MYH11
TNFAIP6	0	27.72388881	0.424	0.002	0	Fibroblast	TNFAIP6
LAMA4	0	27.07403686	0.565	0.016	0	Fibroblast	LAMA4
EGFL6	0	26.28914744	0.435	0.005	0	Fibroblast	EGFL6
COL10A1	0	26.02420037	0.283	0.001	0	Fibroblast	COL10A1
MXRA8	0	22.96876555	0.603	0.026	0	Fibroblast	MXRA8
FAP	0	22.75317071	0.435	0.006	0	Fibroblast	FAP
COX7A1	0	21.80719555	0.582	0.002	0	Fibroblast	COX7A1
DAB2	0	21.02273261	0.386	0.009	0	Fibroblast	DAB2
C1R	0	20.18784082	0.717	0.035	0	Fibroblast	C1R
PDGFRB	0	20.15343502	0.592	0.004	0	Fibroblast	PDGFRB
EMILIN1	0	18.95082121	0.527	0.023	0	Fibroblast	EMILIN1
COL12A1	0	18.50509535	0.391	0.005	0	Fibroblast	COL12A1
LTBP2	0	17.05180923	0.402	0.014	0	Fibroblast	LTBP2
CARMN	0	16.13935408	0.283	0.002	0	Fibroblast	CARMN
NOTCH3	0	15.97926927	0.402	0.016	0	Fibroblast	NOTCH3
PLAC9	0	15.57636041	0.342	0.006	0	Fibroblast	PLAC9
CD248	0	15.55438717	0.348	0.004	0	Fibroblast	CD248
PDPN	0	15.23714626	0.255	0.006	0	Fibroblast	PDPN
MGP1	0	14.34533215	0.652	0.022	0	Fibroblast	MGP
CYGB	0	14.10500309	0.348	0.004	0	Fibroblast	CYGB
CFH1	0	12.79153562	0.467	0.018	0	Fibroblast	CFH
LOX	0	12.58401169	0.332	0.009	0	Fibroblast	LOX
PRRX1	0	11.97359017	0.495	0.006	0	Fibroblast	PRRX1
OLFML2B	0	11.67947349	0.348	0.011	0	Fibroblast	OLFML2B
DPT	0	11.23787535	0.109	0	0	Fibroblast	DPT
MXRA5	0	10.76697311	0.402	0	0	Fibroblast	MXRA5
C5ORF46	0	10.26434006	0.174	0	0	Fibroblast	C5ORF46
SSPN	0	9.810613848	0.337	0.007	0	Fibroblast	SSPN
KCNE4	0	9.78617419	0.299	0.007	0	Fibroblast	KCNE4
FMO21	0	9.299509489	0.228	0.001	0	Fibroblast	FMO2
COL5A3	0	8.643038537	0.207	0.002	0	Fibroblast	COL5A3
GGT5	0	8.445523722	0.402	0.007	0	Fibroblast	GGT5
EDNRA	0	7.08912274	0.315	0	0	Fibroblast	EDNRA
TCF21	0	6.952930414	0.179	0	0	Fibroblast	TCF21
ADH1B	0	6.120135642	0.12	0	0	Fibroblast	ADH1B
ITGB5	0	6.092968623	0.473	0.018	0	Fibroblast	ITGB5
TMEM2041	0	5.721875223	0.321	0.008	0	Fibroblast	TMEM204
PLN	0	5.5647265	0.12	0.001	0	Fibroblast	PLN
ADAMTS12	0	5.485018078	0.348	0.005	0	Fibroblast	ADAMTS12
COL15A1	0	5.142590171	0.223	0.001	0	Fibroblast	COL15A1
FNDC1	0	4.994163192	0.163	0.001	0	Fibroblast	FNDC1
CFI1	0	4.404403816	0.304	0.004	0	Fibroblast	CFI
WNT2	0	4.284392382	0.103	0	0	Fibroblast	WNT2
MSRB31	0	4.026531559	0.446	0.008	0	Fibroblast	MSRB3
FMO3	0	3.200258869	0.12	0	0	Fibroblast	FMO3
ITGA11	0	2.977034638	0.261	0.005	0	Fibroblast	ITGA11
RP11-400N13-3	0	2.856101084	0.125	0	0	Fibroblast	RP11-400N13-3
CAV23	0	2.828559748	0.386	0.012	0	Fibroblast	CAV2
EHD23	0	2.731207085	0.375	0.004	0	Fibroblast	EHD2
CDC42EP51	0	2.478027352	0.332	0.002	0	Fibroblast	CDC42EP5
PRKG1	0	2.427845686	0.277	0.001	0	Fibroblast	PRKG1
LMOD1	0	2.198018024	0.207	0.002	0	Fibroblast	LMOD1
SRPX2	0	2.021511959	0.196	0.002	0	Fibroblast	SRPX2
FOXF2	0	1.590051842	0.266	0.006	0	Fibroblast	FOXF2
RP4-621F18-2	0	1.50321223	0.141	0.001	0	Fibroblast	RP4-621F18-2
OSMR2	0	1.478687516	0.245	0.005	0	Fibroblast	OSMR
RASL12	0	1.279115882	0.179	0.001	0	Fibroblast	RASL12
OLFML1	0	1.105819008	0.185	0	0	Fibroblast	OLFML1
HEPH	0	1.054079881	0.196	0	0	Fibroblast	HEPH
ECM2	0	0.932718187	0.185	0.002	0	Fibroblast	ECM2
WISP1	0	0.793431811	0.109	0	0	Fibroblast	WISP1
REM1	0	0.269471852	0.12	0	0	Fibroblast	REM1
PRR16	2.17E-307	0.467442856	0.125	0.001	4.56E-303	Fibroblast	PRR16
FGF1	7.16E-305	0.375392642	0.13	0.001	1.51E-300	Fibroblast	FGF1
DDR2	7.67E-301	3.555086163	0.408	0.018	1.61E-296	Fibroblast	DDR2
SUGCT	7.54E-290	28.70455447	0.283	0.009	1.59E-285	Fibroblast	SUGCT
PTRF	8.94E-286	16.16157975	0.647	0.052	1.88E-281	Fibroblast	PTRF
SYDE11	4.00E-284	1.629003737	0.272	0.008	8.41E-280	Fibroblast	SYDE1
PRRX2	1.52E-282	3.080520891	0.261	0.007	3.19E-278	Fibroblast	PRRX2
EFEMP2	2.67E-280	6.997566981	0.457	0.025	5.62E-276	Fibroblast	EFEMP2
ITGBL1	2.65E-276	14.4534442	0.293	0.01	5.56E-272	Fibroblast	ITGBL1
ADGRA21	1.93E-270	2.851512736	0.277	0.009	4.06E-266	Fibroblast	ADGRA2
FBN1	1.15E-269	17.90274454	0.446	0.025	2.41E-265	Fibroblast	FBN1
AEBP1	3.13E-268	94.66256292	0.728	0.073	6.57E-264	Fibroblast	AEBP1
COPZ21	2.36E-264	2.555768613	0.288	0.01	4.97E-260	Fibroblast	COPZ2
PLXDC2	1.91E-263	18.65998497	0.326	0.013	4.01E-259	Fibroblast	PLXDC2
OLFML3	8.49E-263	1.029732251	0.326	0.013	1.78E-258	Fibroblast	OLFML3
NEXN	2.83E-261	22.25927472	0.462	0.028	5.94E-257	Fibroblast	NEXN
IGFBP7	1.17E-260	48.97000991	0.875	0.117	2.47E-256	Fibroblast	IGFBP7
HSD11B1	5.43E-248	1.475845797	0.103	0.001	1.14E-243	Fibroblast	HSD11B1
PODN	9.10E-247	2.623986535	0.217	0.006	1.91E-242	Fibroblast	PODN
C3	5.56E-240	81.15164423	0.19	0.004	1.17E-235	Fibroblast	C3
ECM1	2.92E-239	3.18147229	0.418	0.024	6.14E-235	Fibroblast	ECM1
CCDC80	5.58E-239	152.2744505	0.614	0.055	1.17E-234	Fibroblast	CCDC80
LAMB23	9.68E-237	4.205123848	0.342	0.016	2.03E-232	Fibroblast	LAMB2
SYNPO2	1.32E-229	1.847000047	0.174	0.004	2.78E-225	Fibroblast	SYNPO2
CDH11	3.52E-228	17.75562428	0.478	0.034	7.41E-224	Fibroblast	CDH11
SULF1	3.12E-225	48.76385896	0.495	0.038	6.55E-221	Fibroblast	SULF1
COL6A2	3.36E-221	82.15197379	0.761	0.1	7.07E-217	Fibroblast	COL6A2
MEDAG	5.67E-220	1.065144136	0.125	0.002	1.19E-215	Fibroblast	MEDAG
S1PR3	6.75E-217	0.686119504	0.141	0.003	1.42E-212	Fibroblast	S1PR3
PLAT1	1.49E-206	12.45040737	0.418	0.029	3.12E-202	Fibroblast	PLAT
PCOLCE	2.33E-206	29.89192378	0.641	0.072	4.90E-202	Fibroblast	PCOLCE
NID2	3.37E-203	5.620881852	0.261	0.011	7.09E-199	Fibroblast	NID2
MYLK	7.83E-203	11.45994209	0.533	0.049	1.65E-198	Fibroblast	MYLK
MFAP5	2.50E-201	11.57501803	0.103	0.001	5.26E-197	Fibroblast	MFAP5
EVA1B	3.51E-197	14.56542128	0.614	0.068	7.37E-193	Fibroblast	EVA1B
FOXS1	3.95E-197	8.385847876	0.163	0.004	8.31E-193	Fibroblast	FOXS1
PDGFRA	4.27E-197	6.930610081	0.239	0.009	8.97E-193	Fibroblast	PDGFRA
TNFSF13B1	6.54E-194	9.19622587	0.418	0.03	1.38E-189	Fibroblast	TNFSF13B
SPARC	2.15E-187	199.0102974	0.848	0.156	4.51E-183	Fibroblast	SPARC
PRDM6	3.63E-179	1.174725011	0.152	0.004	7.62E-175	Fibroblast	PRDM6
MYOF3	3.80E-179	3.313071465	0.435	0.035	7.98E-175	Fibroblast	MYOF
HTRA1	8.26E-176	18.88937061	0.44	0.037	1.73E-171	Fibroblast	HTRA1
C11ORF96	1.30E-174	134.0188614	0.636	0.083	2.73E-170	Fibroblast	C11ORF96
RCN3	5.51E-174	15.43893023	0.457	0.041	1.16E-169	Fibroblast	RCN3
ISLR	1.82E-173	64.46999477	0.413	0.034	3.83E-169	Fibroblast	ISLR
ADAMTS2	2.46E-172	11.2088523	0.326	0.021	5.16E-168	Fibroblast	ADAMTS2
SNHG181	8.03E-170	1.453840768	0.255	0.013	1.69E-165	Fibroblast	SNHG18
MMP14	2.25E-167	13.23743077	0.429	0.037	4.72E-163	Fibroblast	MMP14
COL18A1	5.26E-167	100.2395415	0.592	0.075	1.11E-162	Fibroblast	COL18A1
PPIC	9.92E-166	15.80759378	0.592	0.074	2.08E-161	Fibroblast	PPIC
GUCY1A3	6.80E-165	2.632001193	0.364	0.027	1.43E-160	Fibroblast	GUCY1A3
GPX8	1.32E-164	4.043614118	0.386	0.03	2.76E-160	Fibroblast	GPX8
ABCA6	2.21E-163	0.552338636	0.125	0.003	4.65E-159	Fibroblast	ABCA6
LGALS1	1.19E-162	292.785475	0.902	0.213	2.50E-158	Fibroblast	LGALS1
CNN1	1.73E-161	22.73476963	0.201	0.008	3.63E-157	Fibroblast	CNN1
DKK3	5.42E-158	28.4286117	0.56	0.069	1.14E-153	Fibroblast	DKK3
VGLL3	2.05E-156	1.248075689	0.207	0.009	4.31E-152	Fibroblast	VGLL3
HIC11	1.83E-155	1.357876285	0.315	0.021	3.85E-151	Fibroblast	HIC1
RAB311	1.29E-150	8.950663925	0.495	0.055	2.70E-146	Fibroblast	RAB31
PDLIM2	1.43E-149	27.82624157	0.592	0.083	3.01E-145	Fibroblast	PDLIM2
SERPINE1	2.58E-147	29.19272137	0.375	0.032	5.43E-143	Fibroblast	SERPINE1
TGFBI	6.79E-147	17.23103395	0.435	0.043	1.43E-142	Fibroblast	TGFBI
FIBIN	7.69E-146	6.895369027	0.125	0.003	1.62E-141	Fibroblast	FIBIN
CREB3L1	1.55E-145	6.833593719	0.207	0.01	3.26E-141	Fibroblast	CREB3L1
FMOD	1.68E-145	8.37010701	0.424	0.041	3.53E-141	Fibroblast	FMOD
TBX2	1.70E-143	10.95727817	0.272	0.017	3.58E-139	Fibroblast	TBX2
PRSS23	7.46E-143	42.2950915	0.495	0.059	1.57E-138	Fibroblast	PRSS23
[truncated: 12,748 more rows]
